# Supplementary material for: Temporal partitioning and spatiotemporal avoidance among large carnivores in a human-impacted African landscape
Source: PLoS One. 2021 Sep 10;16(9):e0256876. doi: 10.1371/journal.pone.0256876 (PMC8432863; doi:10.1371/journal.pone.0256876)
Supplement: S3 File — (CSV) [file pone.0256876.s003.csv]

DATETIME	DATE	TIME	GRID	STN	LOC_ID	PIC_ID	SPECIES	SEX
01/06/2018 04:46	01/06/2018	0.199178241	CCT	MAL_CCT-17-01	CCT_MAL_CCT-17-01	MAL_CCT-17-01_20180611_00454	spottedhyaena	NA
01/06/2018 20:20	01/06/2018	0.847256944	CCT	MAF_CCT-17-29	CCT_MAF_CCT-17-29	MAF_CCT-17-29_20180611_00104	spottedhyaena	NA
02/06/2018 06:46	02/06/2018	0.282465278	CCT	KSN_CCT-17-10	CCT_KSN_CCT-17-10	KSN_CCT-17-10_20180613_00778	spottedhyaena	NA
03/06/2018 01:32	03/06/2018	0.064398148	CCT	KSN_CCT-17-25	CCT_KSN_CCT-17-25	KSN_CCT-17-25_20180613_00217	spottedhyaena	NA
05/06/2018 05:56	05/06/2018	0.247395833	CCT	MAL_CCT-17-01	CCT_MAL_CCT-17-01	MAL_CCT-17-01_20180611_00514	spottedhyaena	NA
06/06/2018 05:11	06/06/2018	0.216574074	CCT	MAF_CCT-17-29	CCT_MAF_CCT-17-29	MAF_CCT-17-29_20180611_00109	spottedhyaena	NA
09/06/2018 07:07	09/06/2018	0.296597222	CCT	MAF_CCT-17-29	CCT_MAF_CCT-17-29	MAF_CCT-17-29_20180611_00115	spottedhyaena	NA
11/06/2018 02:37	11/06/2018	0.109710648	CCT	KIT_CCT-17-34	CCT_KIT_CCT-17-34	KIT_CCT-17-34_20180709_00169	spottedhyaena	NA
12/06/2018 08:33	12/06/2018	0.356909722	CCT	KIT_CCT-17-34	CCT_KIT_CCT-17-34	KIT_CCT-17-34_20180709_00317	lion	F
12/06/2018 08:33	12/06/2018	0.356909722	CCT	KIT_CCT-17-34	CCT_KIT_CCT-17-34	KIT_CCT-17-34_20180709_00317	lion	F
12/06/2018 09:19	12/06/2018	0.388402778	CCT	KIT_CCT-17-27	CCT_KIT_CCT-17-27	KIT_CCT-17-27_20180709_00006	lion	M
12/06/2018 20:23	12/06/2018	0.849930556	CCT	MAH_CCT-17-18	CCT_MAH_CCT-17-18	MAH_CCT-17-18_20180709_00087	leopard	NA
14/06/2018 07:18	14/06/2018	0.304166667	CCT	MAG_CCT-17-28	CCT_MAG_CCT-17-28	MAG_CCT-17-28_20180711_00006	spottedhyaena	NA
14/06/2018 19:08	14/06/2018	0.797685185	CCT	KIN_CCT-17-16	CCT_KIN_CCT-17-16	KIN_CCT-17-16_20180711_00295	spottedhyaena	NA
16/06/2018 20:37	16/06/2018	0.859525463	CCT	MAH_CCT-17-18	CCT_MAH_CCT-17-18	MAH_CCT-17-18_20180709_00175	leopard	NA
17/06/2018 04:38	17/06/2018	0.193321759	CCT	MAK_CCT-17-32	CCT_MAK_CCT-17-32	MAK_CCT-17-32_20180709_00556	spottedhyaena	NA
17/06/2018 04:44	17/06/2018	0.197615741	CCT	MAL_CCT-17-01	CCT_MAL_CCT-17-01	MAL_CCT-17-01_20180710_00094	spottedhyaena	NA
17/06/2018 21:31	17/06/2018	0.896979167	CCT	MAL_CCT-17-01	CCT_MAL_CCT-17-01	MAL_CCT-17-01_20180710_00106	spottedhyaena	NA
18/06/2018 15:51	18/06/2018	0.660844907	CCT	KIT_CCT-17-27	CCT_KIT_CCT-17-27	KIT_CCT-17-27_20180709_00011	leopard	NA
19/06/2018 21:36	19/06/2018	0.900347222	CCT	MAH_CCT-17-18	CCT_MAH_CCT-17-18	MAH_CCT-17-18_20180709_00208	spottedhyaena	NA
19/06/2018 21:49	19/06/2018	0.909050926	CCT	MAH_CCT-17-18	CCT_MAH_CCT-17-18	MAH_CCT-17-18_20180709_00209	spottedhyaena	NA
20/06/2018 23:19	20/06/2018	0.972118056	CCT	IDO_CCT-17-02	CCT_IDO_CCT-17-02	IDO_CCT-17-02_20180709_00445	spottedhyaena	NA
23/06/2018 02:32	23/06/2018	0.10619213	CCT	IDO_CCT-17-02	CCT_IDO_CCT-17-02	IDO_CCT-17-02_20180709_00535	leopard	NA
28/06/2018 02:31	28/06/2018	0.105474537	CCT	MAK_CCT-17-11	CCT_MAK_CCT-17-11	MAK_CCT-17-11_20180709_00632	spottedhyaena	NA
30/06/2018 03:33	30/06/2018	0.148414352	CCT	MAF_CCT-17-12	CCT_MAF_CCT-17-12	MAF_CCT-17-12_20180713_00031	spottedhyaena	NA
30/06/2018 04:59	30/06/2018	0.207638889	CCT	MAH_CCT-17-18	CCT_MAH_CCT-17-18	MAH_CCT-17-18_20180709_00464	leopard	NA
01/07/2018 19:53	01/07/2018	0.828703704	CCT	ISE_CCT-17-37	CCT_ISE_CCT-17-37	ISE_CCT-17-37_20180711_00258	lion	F
01/07/2018 19:53	01/07/2018	0.828703704	CCT	ISE_CCT-17-37	CCT_ISE_CCT-17-37	ISE_CCT-17-37_20180711_00258	lion	F
01/07/2018 20:28	01/07/2018	0.853298611	CCT	MAH_CCT-17-19	CCT_MAH_CCT-17-19	MAH_CCT-17-19_20180709_00197	spottedhyaena	NA
01/07/2018 21:26	01/07/2018	0.89349537	CCT	IDO_CCT-17-02	CCT_IDO_CCT-17-02	IDO_CCT-17-02_20180709_00814	spottedhyaena	NA
04/07/2018 02:00	04/07/2018	0.083460648	CCT	ISE_CCT-17-09	CCT_ISE_CCT-17-09	ISE_CCT-17-09_20180711_01255	spottedhyaena	NA
05/07/2018 00:11	05/07/2018	0.008263889	CCT	MAG_CCT-17-17	CCT_MAG_CCT-17-17	MAG_CCT-17-17_20180711_01651	leopard	NA
05/07/2018 23:14	05/07/2018	0.968217593	CCT	MAH_CCT-17-19	CCT_MAH_CCT-17-19	MAH_CCT-17-19_20180709_00207	leopard	NA
08/07/2018 05:10	08/07/2018	0.215787037	CCT	MAF_CCT-17-12	CCT_MAF_CCT-17-12	MAF_CCT-17-12_20180713_00088	spottedhyaena	NA
08/07/2018 08:04	08/07/2018	0.336446759	CCT	IDO_CCT-17-02	CCT_IDO_CCT-17-02	IDO_CCT-17-02_20180709_00997	spottedhyaena	NA
08/07/2018 23:33	08/07/2018	0.981527778	CCT	MAH_CCT-17-18	CCT_MAH_CCT-17-18	MAH_CCT-17-18_20180709_00828	spottedhyaena	NA
09/07/2018 02:42	09/07/2018	0.113043981	CCT	ISE_CCT-17-09	CCT_ISE_CCT-17-09	ISE_CCT-17-09_20180711_01450	lion	NA
09/07/2018 02:42	09/07/2018	0.113043981	CCT	ISE_CCT-17-09	CCT_ISE_CCT-17-09	ISE_CCT-17-09_20180711_01450	lion	NA
10/07/2018 02:15	10/07/2018	0.09380787	CCT	KIN_CCT-17-38	CCT_KIN_CCT-17-38	KIN_CCT-17-38_20180711_00333	leopard	NA
10/07/2018 02:21	10/07/2018	0.09837963	CCT	MAL_RCP-NEW-3	CCT_MAL_RCP-NEW-3	MAL_RCP-NEW-3_20180710_00036	spottedhyaena	NA
10/07/2018 06:45	10/07/2018	0.281597222	CCT	ISE_CCT-17-05	CCT_ISE_CCT-17-05	ISE_CCT-17-05_20180711_02092	spottedhyaena	NA
14/07/2018 01:17	14/07/2018	0.053530093	CCT	MAH_CCT-17-18	CCT_MAH_CCT-17-18	MAH_CCT-17-18_20180809_00089	spottedhyaena	NA
14/07/2018 02:46	14/07/2018	0.115590278	CCT	ISE_CCT-17-09	CCT_ISE_CCT-17-09	ISE_CCT-17-09_20180814_00205	spottedhyaena	NA
16/07/2018 21:49	16/07/2018	0.909224537	CCT	MAL_CCT-NEW-3	CCT_MAL_CCT-NEW-3	MAL_CCT-NEW-3_20180813_00005	spottedhyaena	NA
17/07/2018 03:57	17/07/2018	0.165092593	CCT	ISE_CCT-17-05	CCT_ISE_CCT-17-05	ISE_CCT-17-05_20180814_01756	spottedhyaena	NA
17/07/2018 04:10	17/07/2018	0.17380787	CCT	IDO_CCT-17-02	CCT_IDO_CCT-17-02	IDO_CCT-17-02_20180809_00214	spottedhyaena	NA
18/07/2018 04:09	18/07/2018	0.173483796	CCT	ISE_CCT-17-09	CCT_ISE_CCT-17-09	ISE_CCT-17-09_20180814_00937	spottedhyaena	NA
18/07/2018 06:25	18/07/2018	0.267638889	CCT	IDO_CCT-17-02	CCT_IDO_CCT-17-02	IDO_CCT-17-02_20180809_00247	spottedhyaena	NA
19/07/2018 03:14	19/07/2018	0.134768519	CCT	IDO_CCT-17-02	CCT_IDO_CCT-17-02	IDO_CCT-17-02_20180809_00274	spottedhyaena	NA
19/07/2018 05:14	19/07/2018	0.218391204	CCT	IDO_CCT-17-02	CCT_IDO_CCT-17-02	IDO_CCT-17-02_20180809_00277	spottedhyaena	NA
19/07/2018 06:33	19/07/2018	0.2734375	CCT	MAF_CCT-17-12	CCT_MAF_CCT-17-12	MAF_CCT-17-12_20180813_00025	spottedhyaena	NA
20/07/2018 23:06	20/07/2018	0.962951389	CCT	IDO_CCT-17-02	CCT_IDO_CCT-17-02	IDO_CCT-17-02_20180809_00319	spottedhyaena	NA
21/07/2018 00:18	21/07/2018	0.013032407	CCT	IDO_CCT-17-02	CCT_IDO_CCT-17-02	IDO_CCT-17-02_20180809_00322	spottedhyaena	NA
21/07/2018 03:38	21/07/2018	0.151631944	CCT	IDO_CCT-17-02	CCT_IDO_CCT-17-02	IDO_CCT-17-02_20180809_00325	spottedhyaena	NA
21/07/2018 19:24	21/07/2018	0.808865741	CCT	MAL_CCT-17-01	CCT_MAL_CCT-17-01	MAL_CCT-17-01_20180813_00286	spottedhyaena	NA
22/07/2018 04:32	22/07/2018	0.188888889	CCT	MAF_CCT-17-29	CCT_MAF_CCT-17-29	MAF_CCT-17-29_20180813_00019	spottedhyaena	NA
22/07/2018 05:03	22/07/2018	0.210601852	CCT	MAF_CCT-17-12	CCT_MAF_CCT-17-12	MAF_CCT-17-12_20180813_00055	spottedhyaena	NA
22/07/2018 05:06	22/07/2018	0.21255787	CCT	MAF_CCT-17-29	CCT_MAF_CCT-17-29	MAF_CCT-17-29_20180813_00022	spottedhyaena	NA
22/07/2018 05:07	22/07/2018	0.213333333	CCT	MAF_CCT-17-12	CCT_MAF_CCT-17-12	MAF_CCT-17-12_20180813_00058	spottedhyaena	NA
22/07/2018 06:34	22/07/2018	0.273877315	CCT	IDO_CCT-17-02	CCT_IDO_CCT-17-02	IDO_CCT-17-02_20180809_00349	wilddog	NA
22/07/2018 06:34	22/07/2018	0.273877315	CCT	IDO_CCT-17-02	CCT_IDO_CCT-17-02	IDO_CCT-17-02_20180809_00349	wilddog	NA
22/07/2018 06:34	22/07/2018	0.273935185	CCT	IDO_CCT-17-02	CCT_IDO_CCT-17-02	IDO_CCT-17-02_20180809_00350	wilddog	NA
22/07/2018 06:34	22/07/2018	0.273993056	CCT	IDO_CCT-17-02	CCT_IDO_CCT-17-02	IDO_CCT-17-02_20180809_00351	wilddog	NA
23/07/2018 00:41	23/07/2018	0.028888889	CCT	IDO_CCT-17-02	CCT_IDO_CCT-17-02	IDO_CCT-17-02_20180809_00376	lion	M
23/07/2018 00:41	23/07/2018	0.028888889	CCT	IDO_CCT-17-02	CCT_IDO_CCT-17-02	IDO_CCT-17-02_20180809_00376	lion	F
24/07/2018 02:54	24/07/2018	0.121481481	CCT	IDO_CCT-17-02	CCT_IDO_CCT-17-02	IDO_CCT-17-02_20180809_00397	spottedhyaena	NA
24/07/2018 06:20	24/07/2018	0.263900463	CCT	MAF_CCT-17-12	CCT_MAF_CCT-17-12	MAF_CCT-17-12_20180813_00061	spottedhyaena	NA
24/07/2018 06:22	24/07/2018	0.265648148	CCT	MAF_CCT-17-29	CCT_MAF_CCT-17-29	MAF_CCT-17-29_20180813_00024	spottedhyaena	NA
24/07/2018 21:22	24/07/2018	0.890277778	CCT	MAF_CCT-17-29	CCT_MAF_CCT-17-29	MAF_CCT-17-29_20180813_00026	spottedhyaena	NA
24/07/2018 21:35	24/07/2018	0.899814815	CCT	IDO_CCT-17-02	CCT_IDO_CCT-17-02	IDO_CCT-17-02_20180809_00409	spottedhyaena	NA
26/07/2018 00:28	26/07/2018	0.019837963	CCT	MAF_CCT-17-29	CCT_MAF_CCT-17-29	MAF_CCT-17-29_20180813_00030	spottedhyaena	NA
26/07/2018 00:29	26/07/2018	0.020428241	CCT	MAF_CCT-17-12	CCT_MAF_CCT-17-12	MAF_CCT-17-12_20180813_00073	spottedhyaena	NA
26/07/2018 03:03	26/07/2018	0.12744213	CCT	IDO_CCT-17-08	CCT_IDO_CCT-17-08	IDO_CCT-17-08_20180809_00133	spottedhyaena	NA
26/07/2018 05:49	26/07/2018	0.242881944	CCT	IDO_CCT-17-02	CCT_IDO_CCT-17-02	IDO_CCT-17-02_20180809_00433	spottedhyaena	NA
27/07/2018 22:28	27/07/2018	0.936412037	CCT	MAF_CCT-17-29	CCT_MAF_CCT-17-29	MAF_CCT-17-29_20180813_00035	spottedhyaena	NA
28/07/2018 01:25	28/07/2018	0.059097222	CCT	ISE_CCT-17-37	CCT_ISE_CCT-17-37	ISE_CCT-17-37_20180814_00259	leopard	NA
28/07/2018 03:18	28/07/2018	0.137962963	CCT	IDO_CCT-17-02	CCT_IDO_CCT-17-02	IDO_CCT-17-02_20180809_00487	spottedhyaena	NA
30/07/2018 01:08	30/07/2018	0.047361111	CCT	IDO_CCT-17-02	CCT_IDO_CCT-17-02	IDO_CCT-17-02_20180809_00523	spottedhyaena	NA
30/07/2018 01:37	30/07/2018	0.0678125	CCT	IDO_CCT-17-02	CCT_IDO_CCT-17-02	IDO_CCT-17-02_20180809_00526	spottedhyaena	NA
30/07/2018 01:42	30/07/2018	0.071006944	CCT	IDO_CCT-17-02	CCT_IDO_CCT-17-02	IDO_CCT-17-02_20180809_00529	spottedhyaena	NA
01/08/2018 05:27	01/08/2018	0.227303241	CCT	IDO_CCT-17-02	CCT_IDO_CCT-17-02	IDO_CCT-17-02_20180809_00589	spottedhyaena	NA
01/08/2018 21:20	01/08/2018	0.888981481	CCT	MAK_CCT-17-11	CCT_MAK_CCT-17-11	MAK_CCT-17-11_20180809_00670	spottedhyaena	NA
02/08/2018 03:32	02/08/2018	0.147523148	CCT	MAF_CCT-17-29	CCT_MAF_CCT-17-29	MAF_CCT-17-29_20180813_00040	spottedhyaena	NA
02/08/2018 03:33	02/08/2018	0.148298611	CCT	MAF_CCT-17-12	CCT_MAF_CCT-17-12	MAF_CCT-17-12_20180813_00094	spottedhyaena	NA
04/08/2018 05:23	04/08/2018	0.224641204	CCT	MAF_CCT-17-29	CCT_MAF_CCT-17-29	MAF_CCT-17-29_20180813_00042	spottedhyaena	NA
04/08/2018 22:28	04/08/2018	0.936770833	CCT	IDO_CCT-17-08	CCT_IDO_CCT-17-08	IDO_CCT-17-08_20180809_00226	lion	F
04/08/2018 22:28	04/08/2018	0.936770833	CCT	IDO_CCT-17-08	CCT_IDO_CCT-17-08	IDO_CCT-17-08_20180809_00226	lion	F
04/08/2018 22:28	04/08/2018	0.936770833	CCT	IDO_CCT-17-08	CCT_IDO_CCT-17-08	IDO_CCT-17-08_20180809_00226	lion	NA
04/08/2018 22:28	04/08/2018	0.936770833	CCT	IDO_CCT-17-08	CCT_IDO_CCT-17-08	IDO_CCT-17-08_20180809_00226	lion	NA
05/08/2018 23:54	05/08/2018	0.9959375	CCT	MAH_CCT-17-18	CCT_MAH_CCT-17-18	MAH_CCT-17-18_20180809_00934	spottedhyaena	NA
06/08/2018 01:30	06/08/2018	0.062962963	CCT	MAH_CCT-17-18	CCT_MAH_CCT-17-18	MAH_CCT-17-18_20180809_00935	leopard	NA
07/08/2018 21:49	07/08/2018	0.909131944	CCT	IDO_CCT-17-02	CCT_IDO_CCT-17-02	IDO_CCT-17-02_20180809_00712	spottedhyaena	NA
08/08/2018 00:41	08/08/2018	0.029050926	CCT	MAH_CCT-17-18	CCT_MAH_CCT-17-18	MAH_CCT-17-18_20180809_00986	spottedhyaena	NA
08/08/2018 20:54	08/08/2018	0.8709375	CCT	IDO_CCT-17-02	CCT_IDO_CCT-17-02	IDO_CCT-17-02_20180809_00736	leopard	NA
09/08/2018 01:33	09/08/2018	0.065092593	CCT	KIT_CCT-17-27	CCT_KIT_CCT-17-27	KIT_CCT-17-27_20180810_00041	spottedhyaena	NA
09/08/2018 22:10	09/08/2018	0.924236111	CCT	KIT_CCT-17-27	CCT_KIT_CCT-17-27	KIT_CCT-17-27_20180810_00045	spottedhyaena	NA
11/08/2018 23:45	11/08/2018	0.98994213	CCT	KSL_CCT-18-02	CCT_KSL_CCT-18-02	KSL_CCT-18-02_20180906_00005	spottedhyaena	NA
12/08/2018 05:31	12/08/2018	0.230173611	CCT	TUN_CCT-17-14	CCT_TUN_CCT-17-14	TUN_CCT-17-14_20180906_00202	spottedhyaena	NA
13/08/2018 00:15	13/08/2018	0.0109375	CCT	IDO_CCT-17-08	CCT_IDO_CCT-17-08	IDO_CCT-17-08_201809--_00046	spottedhyaena	NA
13/08/2018 06:24	13/08/2018	0.267175926	CCT	KSL_CCT-18-02	CCT_KSL_CCT-18-02	KSL_CCT-18-02_20180906_00006	lion	M
13/08/2018 20:20	13/08/2018	0.84755787	CCT	IDO_CCT-18-01	CCT_IDO_CCT-18-01	IDO_CCT-18-01_201809--_00372	spottedhyaena	NA
14/08/2018 04:32	14/08/2018	0.189212963	CCT	IDO_CCT-17-02	CCT_IDO_CCT-17-02	IDO_CCT-17-02_201809--_00205	spottedhyaena	NA
14/08/2018 04:41	14/08/2018	0.195277778	CCT	IDO_CCT-17-02	CCT_IDO_CCT-17-02	IDO_CCT-17-02_201809--_00208	spottedhyaena	NA
14/08/2018 22:40	14/08/2018	0.944490741	CCT	KSL_CCT-18-02	CCT_KSL_CCT-18-02	KSL_CCT-18-02_20180906_00007	lion	M
14/08/2018 23:39	14/08/2018	0.985578704	CCT	IDO_CCT-17-02	CCT_IDO_CCT-17-02	IDO_CCT-17-02_201809--_00244	leopard	NA
14/08/2018 23:47	14/08/2018	0.991527778	CCT	IDO_CCT-17-02	CCT_IDO_CCT-17-02	IDO_CCT-17-02_201809--_00247	spottedhyaena	NA
18/08/2018 03:01	18/08/2018	0.125706019	CCT	TUN_CCT-17-35	CCT_TUN_CCT-17-35	TUN_CCT-17-35_20180906_00011	leopard	NA
18/08/2018 03:03	18/08/2018	0.127418981	CCT	TUN_CCT-17-14	CCT_TUN_CCT-17-14	TUN_CCT-17-14_20180906_00451	spottedhyaena	NA
18/08/2018 04:00	18/08/2018	0.167326389	CCT	TUN_CCT-17-14	CCT_TUN_CCT-17-14	TUN_CCT-17-14_20180906_00454	spottedhyaena	NA
18/08/2018 04:07	18/08/2018	0.17193287	CCT	MAL_RCP-NEW-3	CCT_MAL_RCP-NEW-3	MAL_RCP-NEW-3_20180910_00050	spottedhyaena	NA
18/08/2018 05:47	18/08/2018	0.241423611	CCT	MAL_CCT-17-01	CCT_MAL_CCT-17-01	MAL_CCT-17-01_20180910_00535	wilddog	NA
18/08/2018 05:47	18/08/2018	0.241458333	CCT	MAL_CCT-17-01	CCT_MAL_CCT-17-01	MAL_CCT-17-01_20180910_00538	wilddog	NA
18/08/2018 21:35	18/08/2018	0.899768519	CCT	IDO_CCT-17-08	CCT_IDO_CCT-17-08	IDO_CCT-17-08_201809--_00100	lion	F
18/08/2018 21:35	18/08/2018	0.899768519	CCT	IDO_CCT-17-08	CCT_IDO_CCT-17-08	IDO_CCT-17-08_201809--_00100	lion	NA
18/08/2018 21:35	18/08/2018	0.899768519	CCT	IDO_CCT-17-08	CCT_IDO_CCT-17-08	IDO_CCT-17-08_201809--_00100	lion	NA
18/08/2018 22:58	18/08/2018	0.957407407	CCT	IDO_CCT-17-08	CCT_IDO_CCT-17-08	IDO_CCT-17-08_201809--_00106	lion	M
18/08/2018 23:29	18/08/2018	0.979143519	CCT	IDO_CCT-17-08	CCT_IDO_CCT-17-08	IDO_CCT-17-08_201809--_00109	lion	F
19/08/2018 00:43	19/08/2018	0.030069444	CCT	KSN_CCT-18-11	CCT_KSN_CCT-18-11	KSN_CCT-18-11_20180912_00030	spottedhyaena	NA
19/08/2018 01:42	19/08/2018	0.07087963	CCT	IDO_CCT-17-08	CCT_IDO_CCT-17-08	IDO_CCT-17-08_201809--_00112	spottedhyaena	NA
19/08/2018 02:41	19/08/2018	0.112407407	CCT	IDO_CCT-17-08	CCT_IDO_CCT-17-08	IDO_CCT-17-08_201809--_00115	lion	F
19/08/2018 05:52	19/08/2018	0.244976852	CCT	IDO_CCT-17-08	CCT_IDO_CCT-17-08	IDO_CCT-17-08_201809--_00118	lion	NA
19/08/2018 20:12	19/08/2018	0.842222222	CCT	ISE_CCT-17-09	CCT_ISE_CCT-17-09	ISE_CCT-17-09_20180912_00241	spottedhyaena	NA
20/08/2018 05:30	20/08/2018	0.229641204	CCT	KSN_CCT-18-11	CCT_KSN_CCT-18-11	KSN_CCT-18-11_20180912_00034	spottedhyaena	NA
20/08/2018 06:03	20/08/2018	0.252685185	CCT	MAK_CCT-18-02	CCT_MAK_CCT-18-02	MAK_CCT-18-02_20180906_00542	spottedhyaena	NA
21/08/2018 06:09	21/08/2018	0.256354167	CCT	IDO_CCT-17-08	CCT_IDO_CCT-17-08	IDO_CCT-17-08_201809--_00151	spottedhyaena	NA
21/08/2018 23:42	21/08/2018	0.987951389	CCT	KSL_CCT-18-02	CCT_KSL_CCT-18-02	KSL_CCT-18-02_20180906_00013	spottedhyaena	NA
21/08/2018 23:42	21/08/2018	0.987951389	CCT	KSL_CCT-18-02	CCT_KSL_CCT-18-02	KSL_CCT-18-02_20180906_00013	spottedhyaena	NA
22/08/2018 06:39	22/08/2018	0.27755787	CCT	MAG_CCT-17-17	CCT_MAG_CCT-17-17	MAG_CCT-17-17_20180912_00097	spottedhyaena	NA
23/08/2018 00:35	23/08/2018	0.024918981	CCT	KSN_CCT-17-25	CCT_KSN_CCT-17-25	KSN_CCT-17-25_20180912_00106	leopard	F
23/08/2018 20:57	23/08/2018	0.873506944	CCT	IDO_CCT-18-01	CCT_IDO_CCT-18-01	IDO_CCT-18-01_201809--_01133	lion	NA
24/08/2018 05:58	24/08/2018	0.249039352	CCT	MAG_CCT-17-17	CCT_MAG_CCT-17-17	MAG_CCT-17-17_20180912_00172	spottedhyaena	NA
25/08/2018 07:05	25/08/2018	0.295474537	CCT	IDO_CCT-17-02	CCT_IDO_CCT-17-02	IDO_CCT-17-02_201809--_00442	wilddog	NA
25/08/2018 07:05	25/08/2018	0.295532407	CCT	IDO_CCT-17-02	CCT_IDO_CCT-17-02	IDO_CCT-17-02_201809--_00443	wilddog	NA
25/08/2018 20:20	25/08/2018	0.847314815	CCT	KSN_CCT-18-11	CCT_KSN_CCT-18-11	KSN_CCT-18-11_20180912_00076	spottedhyaena	NA
26/08/2018 05:24	26/08/2018	0.22537037	CCT	IDO_CCT-18-01	CCT_IDO_CCT-18-01	IDO_CCT-18-01_201809--_01268	lion	F
27/08/2018 01:05	27/08/2018	0.045706019	CCT	MAK_CCT-18-02	CCT_MAK_CCT-18-02	MAK_CCT-18-02_20180906_00603	spottedhyaena	NA
28/08/2018 20:48	28/08/2018	0.866736111	CCT	MAL_CCT-18-08	CCT_MAL_CCT-18-08	MAL_CCT-18-08_20180910_00212	spottedhyaena	NA
28/08/2018 20:48	28/08/2018	0.866736111	CCT	MAL_CCT-18-08	CCT_MAL_CCT-18-08	MAL_CCT-18-08_20180910_00212	spottedhyaena	NA
29/08/2018 19:56	29/08/2018	0.830810185	CCT	MAF_CCT-17-29	CCT_MAF_CCT-17-29	MAF_CCT-17-29_20180910_00016	spottedhyaena	NA
30/08/2018 01:34	30/08/2018	0.065648148	CCT	MAL_CCT-17-01	CCT_MAL_CCT-17-01	MAL_CCT-17-01_20180910_00622	spottedhyaena	NA
30/08/2018 07:50	30/08/2018	0.327071759	CCT	KIT_CCT-17-27	CCT_KIT_CCT-17-27	KIT_CCT-17-27_20180906_00046	lion	F
31/08/2018 02:27	31/08/2018	0.102280093	CCT	IDO_CCT-17-02	CCT_IDO_CCT-17-02	IDO_CCT-17-02_201809--_00550	spottedhyaena	NA
31/08/2018 23:45	31/08/2018	0.989641204	CCT	IDO_CCT-18-01	CCT_IDO_CCT-18-01	IDO_CCT-18-01_201809--_01567	leopard	NA
01/09/2018 02:02	01/09/2018	0.084849537	CCT	IDO_CCT-17-02	CCT_IDO_CCT-17-02	IDO_CCT-17-02_201809--_00568	leopard	NA
01/09/2018 23:45	01/09/2018	0.99025463	CCT	IDO_CCT-17-02	CCT_IDO_CCT-17-02	IDO_CCT-17-02_201809--_00592	spottedhyaena	NA
02/09/2018 00:10	02/09/2018	0.007592593	CCT	TUN_CCT-17-35	CCT_TUN_CCT-17-35	TUN_CCT-17-35_20180906_00029	spottedhyaena	NA
02/09/2018 05:02	02/09/2018	0.209861111	CCT	KSN_CCT-18-11	CCT_KSN_CCT-18-11	KSN_CCT-18-11_20180912_00163	spottedhyaena	NA
05/09/2018 23:06	05/09/2018	0.962615741	CCT	KSN_CCT-18-11	CCT_KSN_CCT-18-11	KSN_CCT-18-11_20180912_00182	spottedhyaena	NA
06/09/2018 02:37	06/09/2018	0.109409722	CCT	IDO_CCT-17-02	CCT_IDO_CCT-17-02	IDO_CCT-17-02_201809--_00655	leopard	NA
06/09/2018 22:06	06/09/2018	0.921168981	CCT	IDO_CCT-17-02	CCT_IDO_CCT-17-02	IDO_CCT-17-02_20181009_00010	spottedhyaena	NA
06/09/2018 22:06	06/09/2018	0.921226852	CCT	IDO_CCT-17-02	CCT_IDO_CCT-17-02	IDO_CCT-17-02_20181009_00011	spottedhyaena	NA
07/09/2018 01:58	07/09/2018	0.082037037	CCT	MAL_CCT-17-01	CCT_MAL_CCT-17-01	MAL_CCT-17-01_20180910_01048	leopard	NA
08/09/2018 03:54	08/09/2018	0.162789352	CCT	KSL_CCT-18-02	CCT_KSL_CCT-18-02	KSL_CCT-18-02_20181008_00009	lion	M
08/09/2018 06:38	08/09/2018	0.276921296	CCT	MAK_CCT-17-32	CCT_MAK_CCT-17-32	MAK_CCT-17-32_20181008_00041	spottedhyaena	NA
10/09/2018 03:09	10/09/2018	0.13193287	CCT	KSL_CCT-18-04	CCT_KSL_CCT-18-04	KSL_CCT-18-04_20181008_00159	spottedhyaena	NA
11/09/2018 20:48	11/09/2018	0.866944444	CCT	KSN_CCT-18-11	CCT_KSN_CCT-18-11	KSN_CCT-18-11_20180912_00227	spottedhyaena	NA
12/09/2018 21:57	12/09/2018	0.914780093	CCT	MAK_CCT-17-32	CCT_MAK_CCT-17-32	MAK_CCT-17-32_20181008_00200	spottedhyaena	NA
13/09/2018 05:33	13/09/2018	0.231574074	CCT	IDO_CCT-17-02	CCT_IDO_CCT-17-02	IDO_CCT-17-02_20181009_00100	spottedhyaena	NA
13/09/2018 06:01	13/09/2018	0.2509375	CCT	MAF_CCT-17-36	CCT_MAF_CCT-17-36	MAF_CCT-17-36_20181009_00022	spottedhyaena	NA
13/09/2018 19:22	13/09/2018	0.807430556	CCT	MAK_CCT-17-32	CCT_MAK_CCT-17-32	MAK_CCT-17-32_20181008_00215	spottedhyaena	NA
13/09/2018 22:54	13/09/2018	0.954502315	CCT	MAF_CCT-17-36	CCT_MAF_CCT-17-36	MAF_CCT-17-36_20181009_00032	lion	F
14/09/2018 01:22	14/09/2018	0.057592593	CCT	MAK_CCT-17-32	CCT_MAK_CCT-17-32	MAK_CCT-17-32_20181008_00221	spottedhyaena	NA
14/09/2018 22:38	14/09/2018	0.943391204	CCT	IDO_CCT-17-02	CCT_IDO_CCT-17-02	IDO_CCT-17-02_20181009_00112	spottedhyaena	NA
15/09/2018 15:42	15/09/2018	0.654259259	CCT	MAF_CCT-17-36	CCT_MAF_CCT-17-36	MAF_CCT-17-36_20181009_00051	spottedhyaena	NA
15/09/2018 19:38	15/09/2018	0.818668981	CCT	MAL_CCT-17-01	CCT_MAL_CCT-17-01	MAL_CCT-17-01_20181009_00544	spottedhyaena	NA
16/09/2018 04:29	16/09/2018	0.187233796	CCT	MAL_CCT-17-01	CCT_MAL_CCT-17-01	MAL_CCT-17-01_20181009_00556	spottedhyaena	NA
17/09/2018 02:34	17/09/2018	0.107453704	CCT	KSL_CCT-18-02	CCT_KSL_CCT-18-02	KSL_CCT-18-02_20181008_00024	spottedhyaena	NA
18/09/2018 00:47	18/09/2018	0.032847222	CCT	MAH_CCT-18-03	CCT_MAH_CCT-18-03	MAH_CCT-18-03_20181008_00349	leopard	F
21/09/2018 11:25	21/09/2018	0.476331019	CCT	KSL_CCT-18-04	CCT_KSL_CCT-18-04	KSL_CCT-18-04_20181008_00551	lion	F
21/09/2018 23:10	21/09/2018	0.965717593	CCT	ISE_CCT-17-09	CCT_ISE_CCT-17-09	ISE_CCT-17-09_20181010_00214	cheetah	NA
22/09/2018 05:23	22/09/2018	0.224305556	CCT	TUN_CCT-17-14	CCT_TUN_CCT-17-14	TUN_CCT-17-14_20181008_00475	spottedhyaena	NA
23/09/2018 00:08	23/09/2018	0.006203704	CCT	IDO_CCT-17-02	CCT_IDO_CCT-17-02	IDO_CCT-17-02_20181009_00262	leopard	NA
23/09/2018 01:01	23/09/2018	0.042777778	CCT	IDO_CCT-17-02	CCT_IDO_CCT-17-02	IDO_CCT-17-02_20181009_00265	lion	M
23/09/2018 06:14	23/09/2018	0.259861111	CCT	MAF_CCT-17-36	CCT_MAF_CCT-17-36	MAF_CCT-17-36_20181009_00548	leopard	NA
23/09/2018 21:19	23/09/2018	0.888368056	CCT	MAF_CCT-17-36	CCT_MAF_CCT-17-36	MAF_CCT-17-36_20181009_00593	spottedhyaena	NA
25/09/2018 02:14	25/09/2018	0.093263889	CCT	KSN_CCT-17-25	CCT_KSN_CCT-17-25	KSN_CCT-17-25_20181010_00390	spottedhyaena	NA
25/09/2018 22:32	25/09/2018	0.939131944	CCT	IDO_CCT-17-02	CCT_IDO_CCT-17-02	IDO_CCT-17-02_20181009_00316	spottedhyaena	NA
29/09/2018 05:21	29/09/2018	0.223055556	CCT	ISE_CCT-17-09	CCT_ISE_CCT-17-09	ISE_CCT-17-09_20181010_00436	lion	M
29/09/2018 05:21	29/09/2018	0.223194444	CCT	ISE_CCT-17-09	CCT_ISE_CCT-17-09	ISE_CCT-17-09_20181010_00439	lion	M
29/09/2018 05:21	29/09/2018	0.223310185	CCT	ISE_CCT-17-09	CCT_ISE_CCT-17-09	ISE_CCT-17-09_20181010_00442	lion	M
01/10/2018 23:04	01/10/2018	0.961400463	CCT	IDO_CCT-17-02	CCT_IDO_CCT-17-02	IDO_CCT-17-02_20181009_00442	leopard	NA
02/10/2018 22:38	02/10/2018	0.943634259	CCT	IDO_CCT-17-02	CCT_IDO_CCT-17-02	IDO_CCT-17-02_20181009_00475	leopard	NA
03/10/2018 19:31	03/10/2018	0.813668981	CCT	IDO_CCT-17-02	CCT_IDO_CCT-17-02	IDO_CCT-17-02_20181009_00496	lion	F
04/10/2018 01:38	04/10/2018	0.068472222	CCT	IDO_CCT-17-08	CCT_IDO_CCT-17-08	IDO_CCT-17-08_20181009_00202	lion	NA
04/10/2018 02:51	04/10/2018	0.119386574	CCT	KSL_CCT-18-02	CCT_KSL_CCT-18-02	KSL_CCT-18-02_20181008_00094	spottedhyaena	NA
04/10/2018 19:19	04/10/2018	0.805231481	CCT	MAK_CCT-17-32	CCT_MAK_CCT-17-32	MAK_CCT-17-32_20181008_00570	spottedhyaena	NA
05/10/2018 04:55	05/10/2018	0.205474537	CCT	MAL_CCT-18-08	CCT_MAL_CCT-18-08	MAL_CCT-18-08_20181009_02396	spottedhyaena	NA
06/10/2018 22:26	06/10/2018	0.93537037	CCT	IDO_CCT-17-02	CCT_IDO_CCT-17-02	IDO_CCT-17-02_20181009_00547	spottedhyaena	NA
06/10/2018 22:59	06/10/2018	0.958240741	CCT	IDO_CCT-17-02	CCT_IDO_CCT-17-02	IDO_CCT-17-02_20181009_00550	spottedhyaena	NA
07/10/2018 20:17	07/10/2018	0.845613426	CCT	ISE_CCT-17-09	CCT_ISE_CCT-17-09	ISE_CCT-17-09_20181010_01615	spottedhyaena	NA
08/10/2018 19:49	08/10/2018	0.826087963	CCT	MAK_CCT-18-02	CCT_MAK_CCT-18-02	MAK_CCT-18-02_20181109_00002	spottedhyaena	NA
09/10/2018 01:14	09/10/2018	0.051493056	CCT	MAF_CCT-17-36	CCT_MAF_CCT-17-36	MAF_CCT-17-36_20181009_01074	leopard	F
09/10/2018 19:04	09/10/2018	0.794722222	CCT	MAK_CCT-18-02	CCT_MAK_CCT-18-02	MAK_CCT-18-02_20181109_00011	leopard	NA
09/10/2018 22:18	09/10/2018	0.929363426	CCT	MAL_RCP-NEW-3	CCT_MAL_RCP-NEW-3	MAL_RCP-NEW-3_20181112_00002	leopard	F
09/10/2018 23:16	09/10/2018	0.969652778	CCT	MAK_CCT-18-02	CCT_MAK_CCT-18-02	MAK_CCT-18-02_20181109_00012	leopard	F
10/10/2018 00:46	10/10/2018	0.032546296	CCT	ISE_CCT-17-05	CCT_ISE_CCT-17-05	ISE_CCT-17-05_20181010_00826	spottedhyaena	NA
11/10/2018 20:38	11/10/2018	0.860069444	CCT	MAH_CCT-18-03	CCT_MAH_CCT-18-03	MAH_CCT-18-03_20181109_00028	leopard	NA
12/10/2018 23:18	12/10/2018	0.971493056	CCT	KSL_CCT-18-02	CCT_KSL_CCT-18-02	KSL_CCT-18-02_20181109_00014	spottedhyaena	NA
12/10/2018 23:44	12/10/2018	0.989398148	CCT	IDO_CCT-17-02	CCT_IDO_CCT-17-02	IDO_CCT-17-02_20181109_00022	leopard	NA
13/10/2018 19:55	13/10/2018	0.830405093	CCT	KSL_CCT-18-02	CCT_KSL_CCT-18-02	KSL_CCT-18-02_20181109_00024	leopard	M
14/10/2018 05:37	14/10/2018	0.234652778	CCT	MAF_CCT-17-36	CCT_MAF_CCT-17-36	MAF_CCT-17-36_20181112_00053	spottedhyaena	NA
15/10/2018 06:02	15/10/2018	0.251550926	CCT	MAL_CCT-17-01	CCT_MAL_CCT-17-01	MAL_CCT-17-01_20181112_00097	spottedhyaena	NA
16/10/2018 03:35	16/10/2018	0.14974537	CCT	MAF_CCT-17-36	CCT_MAF_CCT-17-36	MAF_CCT-17-36_20181112_00092	spottedhyaena	NA
16/10/2018 23:43	16/10/2018	0.988541667	CCT	MAF_CCT-17-36	CCT_MAF_CCT-17-36	MAF_CCT-17-36_20181112_00104	spottedhyaena	NA
17/10/2018 02:13	17/10/2018	0.093043981	CCT	KSL_CCT-18-04	CCT_KSL_CCT-18-04	KSL_CCT-18-04_20181109_00137	spottedhyaena	NA
17/10/2018 02:14	17/10/2018	0.093472222	CCT	KSL_CCT-18-02	CCT_KSL_CCT-18-02	KSL_CCT-18-02_20181109_00034	spottedhyaena	NA
17/10/2018 02:18	17/10/2018	0.096076389	CCT	KSL_CCT-18-02	CCT_KSL_CCT-18-02	KSL_CCT-18-02_20181109_00035	spottedhyaena	NA
17/10/2018 20:29	17/10/2018	0.854039352	CCT	MAP_CCT-18-09	CCT_MAP_CCT-18-09	MAP_CCT-18-09_20181109_00019	leopard	NA
19/10/2018 00:37	19/10/2018	0.025960648	CCT	MAF_CCT-17-36	CCT_MAF_CCT-17-36	MAF_CCT-17-36_20181112_00136	spottedhyaena	NA
19/10/2018 05:34	19/10/2018	0.232476852	CCT	IDO_CCT-17-02	CCT_IDO_CCT-17-02	IDO_CCT-17-02_20181109_00067	lion	F
19/10/2018 21:00	19/10/2018	0.875300926	CCT	MAF_CCT-17-36	CCT_MAF_CCT-17-36	MAF_CCT-17-36_20181112_00163	spottedhyaena	NA
21/10/2018 21:32	21/10/2018	0.897673611	CCT	MAF_CCT-17-29	CCT_MAF_CCT-17-29	MAF_CCT-17-29_20181112_00004	spottedhyaena	NA
21/10/2018 21:32	21/10/2018	0.897673611	CCT	MAF_CCT-17-29	CCT_MAF_CCT-17-29	MAF_CCT-17-29_20181112_00004	spottedhyaena	NA
22/10/2018 00:09	22/10/2018	0.006319444	CCT	MAL_CCT-17-01	CCT_MAL_CCT-17-01	MAL_CCT-17-01_20181112_00172	wilddog	NA
22/10/2018 00:09	22/10/2018	0.006574074	CCT	MAL_CCT-17-01	CCT_MAL_CCT-17-01	MAL_CCT-17-01_20181112_00175	wilddog	NA
22/10/2018 04:17	22/10/2018	0.178530093	CCT	IDO_CCT-17-08	CCT_IDO_CCT-17-08	IDO_CCT-17-08_20181109_00058	leopard	NA
22/10/2018 04:39	22/10/2018	0.193877315	CCT	MAF_CCT-17-12	CCT_MAF_CCT-17-12	MAF_CCT-17-12_20181112_00025	spottedhyaena	NA
24/10/2018 04:43	24/10/2018	0.196805556	CCT	MAL_CCT-17-01	CCT_MAL_CCT-17-01	MAL_CCT-17-01_20181112_00211	spottedhyaena	NA
24/10/2018 06:19	24/10/2018	0.263703704	CCT	MAF_CCT-17-12	CCT_MAF_CCT-17-12	MAF_CCT-17-12_20181112_00055	spottedhyaena	NA
25/10/2018 07:03	25/10/2018	0.294201389	CCT	MAF_CCT-17-36	CCT_MAF_CCT-17-36	MAF_CCT-17-36_20181112_00296	spottedhyaena	NA
25/10/2018 19:22	25/10/2018	0.807627315	CCT	MAF_CCT-17-36	CCT_MAF_CCT-17-36	MAF_CCT-17-36_20181112_00297	spottedhyaena	NA
28/10/2018 00:26	28/10/2018	0.018136574	CCT	IDO_CCT-18-01	CCT_IDO_CCT-18-01	IDO_CCT-18-01_20181109_01003	spottedhyaena	NA
28/10/2018 06:11	28/10/2018	0.257731481	CCT	MAF_CCT-17-29	CCT_MAF_CCT-17-29	MAF_CCT-17-29_20181112_00006	spottedhyaena	NA
28/10/2018 21:09	28/10/2018	0.881493056	CCT	MAK_CCT-18-02	CCT_MAK_CCT-18-02	MAK_CCT-18-02_20181109_00251	spottedhyaena	NA
29/10/2018 00:06	29/10/2018	0.004664352	CCT	IDO_CCT-18-01	CCT_IDO_CCT-18-01	IDO_CCT-18-01_20181109_01051	lion	M
30/10/2018 03:08	30/10/2018	0.131238426	CCT	KSL_CCT-18-04	CCT_KSL_CCT-18-04	KSL_CCT-18-04_20181109_00412	leopard	F
30/10/2018 03:11	30/10/2018	0.133240741	CCT	MAL_CCT-17-01	CCT_MAL_CCT-17-01	MAL_CCT-17-01_20181112_00233	wilddog	NA
30/10/2018 03:11	30/10/2018	0.133287037	CCT	MAL_CCT-17-01	CCT_MAL_CCT-17-01	MAL_CCT-17-01_20181112_00237	wilddog	NA
30/10/2018 03:12	30/10/2018	0.133738426	CCT	MAL_CCT-17-01	CCT_MAL_CCT-17-01	MAL_CCT-17-01_20181112_00238	wilddog	NA
31/10/2018 03:52	31/10/2018	0.161689815	CCT	MAF_CCT-17-36	CCT_MAF_CCT-17-36	MAF_CCT-17-36_20181112_00388	spottedhyaena	NA
31/10/2018 18:58	31/10/2018	0.790821759	CCT	MAK_CCT-18-02	CCT_MAK_CCT-18-02	MAK_CCT-18-02_20181109_00266	spottedhyaena	NA
01/11/2018 19:24	01/11/2018	0.808831019	CCT	MAF_CCT-17-36	CCT_MAF_CCT-17-36	MAF_CCT-17-36_20181112_00407	spottedhyaena	NA
01/11/2018 19:36	01/11/2018	0.817268519	CCT	MAF_CCT-17-12	CCT_MAF_CCT-17-12	MAF_CCT-17-12_20181112_00130	spottedhyaena	NA
01/11/2018 21:38	01/11/2018	0.902071759	CCT	KSL_CCT-18-02	CCT_KSL_CCT-18-02	KSL_CCT-18-02_20181109_00068	spottedhyaena	NA
01/11/2018 23:42	01/11/2018	0.987928241	CCT	KSL_CCT-18-02	CCT_KSL_CCT-18-02	KSL_CCT-18-02_20181109_00070	spottedhyaena	NA
02/11/2018 02:00	02/11/2018	0.083981481	CCT	IDO_CCT-17-02	CCT_IDO_CCT-17-02	IDO_CCT-17-02_20181109_00295	lion	M
03/11/2018 19:13	03/11/2018	0.800752315	CCT	MAL_CCT-17-01	CCT_MAL_CCT-17-01	MAL_CCT-17-01_20181112_00289	spottedhyaena	NA
03/11/2018 21:49	03/11/2018	0.909502315	CCT	MAF_CCT-17-36	CCT_MAF_CCT-17-36	MAF_CCT-17-36_20181112_00424	spottedhyaena	NA
05/11/2018 00:39	05/11/2018	0.027511574	CCT	MAF_CCT-17-36	CCT_MAF_CCT-17-36	MAF_CCT-17-36_20181112_00428	spottedhyaena	NA
09/11/2018 20:31	09/11/2018	0.855381944	CCT	IDO_CCT-18-01	CCT_IDO_CCT-18-01	IDO_CCT-18-01_20181211_00005	spottedhyaena	NA
09/11/2018 20:41	09/11/2018	0.862118056	CCT	IDO_CCT-17-02	CCT_IDO_CCT-17-02	IDO_CCT-17-02_20181211_00010	spottedhyaena	NA
10/11/2018 23:16	10/11/2018	0.969618056	CCT	MAK_CCT-17-32	CCT_MAK_CCT-17-32	MAK_CCT-17-32_20181210_00085	spottedhyaena	NA
11/11/2018 03:09	11/11/2018	0.131423611	CCT	IDO_CCT-17-02	CCT_IDO_CCT-17-02	IDO_CCT-17-02_20181211_00031	leopard	NA
11/11/2018 04:13	11/11/2018	0.17619213	CCT	IDO_CCT-18-01	CCT_IDO_CCT-18-01	IDO_CCT-18-01_20181211_00022	spottedhyaena	NA
12/11/2018 00:35	12/11/2018	0.024710648	CCT	IDO_CCT-18-01	CCT_IDO_CCT-18-01	IDO_CCT-18-01_20181211_00037	lion	M
12/11/2018 19:43	12/11/2018	0.822013889	CCT	MAF_CCT-17-36	CCT_MAF_CCT-17-36	MAF_CCT-17-36_20181211_00002	spottedhyaena	NA
12/11/2018 21:48	12/11/2018	0.908645833	CCT	MAF_CCT-17-36	CCT_MAF_CCT-17-36	MAF_CCT-17-36_20181211_00003	spottedhyaena	NA
12/11/2018 22:02	12/11/2018	0.918333333	CCT	MAF_CCT-17-12	CCT_MAF_CCT-17-12	MAF_CCT-17-12_20181211_00007	spottedhyaena	NA
12/11/2018 22:03	12/11/2018	0.919039352	CCT	MAP_CCT-18-07	CCT_MAP_CCT-18-07	MAP_CCT-18-07_20181210_00014	spottedhyaena	NA
12/11/2018 23:37	12/11/2018	0.984398148	CCT	IDO_CCT-17-02	CCT_IDO_CCT-17-02	IDO_CCT-17-02_20181211_00067	spottedhyaena	NA
13/11/2018 01:10	13/11/2018	0.049293981	CCT	MAF_CCT-17-36	CCT_MAF_CCT-17-36	MAF_CCT-17-36_20181211_00004	spottedhyaena	NA
13/11/2018 02:29	13/11/2018	0.103981481	CCT	KIT_CCT-18-11	CCT_KIT_CCT-18-11	KIT_CCT-18-11_20181210_00021	leopard	NA
13/11/2018 02:47	13/11/2018	0.116527778	CCT	IDO_CCT-17-02	CCT_IDO_CCT-17-02	IDO_CCT-17-02_20181211_00070	leopard	NA
13/11/2018 22:47	13/11/2018	0.949548611	CCT	MAL_CCT-17-01	CCT_MAL_CCT-17-01	MAL_CCT-17-01_20181211_00073	leopard	NA
14/11/2018 04:13	14/11/2018	0.175740741	CCT	MAF_CCT-17-29	CCT_MAF_CCT-17-29	MAF_CCT-17-29_20181211_00002	spottedhyaena	NA
14/11/2018 04:33	14/11/2018	0.189699074	CCT	MAF_CCT-17-12	CCT_MAF_CCT-17-12	MAF_CCT-17-12_20181211_00016	spottedhyaena	NA
14/11/2018 04:48	14/11/2018	0.200474537	CCT	IDO_CCT-17-02	CCT_IDO_CCT-17-02	IDO_CCT-17-02_20181211_00106	leopard	M
14/11/2018 04:52	14/11/2018	0.203402778	CCT	MAF_CCT-17-36	CCT_MAF_CCT-17-36	MAF_CCT-17-36_20181211_00011	spottedhyaena	NA
14/11/2018 21:26	14/11/2018	0.893217593	CCT	MAF_CCT-17-36	CCT_MAF_CCT-17-36	MAF_CCT-17-36_20181211_00014	spottedhyaena	NA
14/11/2018 22:02	14/11/2018	0.918136574	CCT	IDO_CCT-17-08	CCT_IDO_CCT-17-08	IDO_CCT-17-08_20181211_00034	spottedhyaena	NA
14/11/2018 23:03	14/11/2018	0.96056713	CCT	IDO_CCT-17-02	CCT_IDO_CCT-17-02	IDO_CCT-17-02_20181211_00130	spottedhyaena	NA
15/11/2018 01:04	15/11/2018	0.044780093	CCT	IDO_CCT-18-01	CCT_IDO_CCT-18-01	IDO_CCT-18-01_20181211_00078	spottedhyaena	NA
15/11/2018 01:07	15/11/2018	0.046898148	CCT	KIT_CCT-18-11	CCT_KIT_CCT-18-11	KIT_CCT-18-11_20181210_00025	spottedhyaena	NA
15/11/2018 01:13	15/11/2018	0.050925926	CCT	MAF_CCT-17-12	CCT_MAF_CCT-17-12	MAF_CCT-17-12_20181211_00022	spottedhyaena	NA
15/11/2018 23:18	15/11/2018	0.971319444	CCT	MAF_CCT-17-36	CCT_MAF_CCT-17-36	MAF_CCT-17-36_20181211_00017	spottedhyaena	NA
16/11/2018 02:13	16/11/2018	0.092997685	CCT	KSL_CCT-18-02	CCT_KSL_CCT-18-02	KSL_CCT-18-02_20181210_00011	leopard	M
16/11/2018 03:20	16/11/2018	0.138946759	CCT	MAL_RCP-NEW-3	CCT_MAL_RCP-NEW-3	MAL_RCP-NEW-3_20181211_00021	spottedhyaena	NA
16/11/2018 04:24	16/11/2018	0.183668981	CCT	MAF_CCT-17-36	CCT_MAF_CCT-17-36	MAF_CCT-17-36_20181211_00018	spottedhyaena	NA
16/11/2018 05:29	16/11/2018	0.228726852	CCT	MAF_CCT-17-36	CCT_MAF_CCT-17-36	MAF_CCT-17-36_20181211_00019	spottedhyaena	NA
16/11/2018 22:12	16/11/2018	0.925497685	CCT	KSL_CCT-18-02	CCT_KSL_CCT-18-02	KSL_CCT-18-02_20181210_00013	leopard	M
17/11/2018 01:08	17/11/2018	0.047488426	CCT	KIT_CCT-18-11	CCT_KIT_CCT-18-11	KIT_CCT-18-11_20181210_00040	leopard	NA
17/11/2018 02:56	17/11/2018	0.122418981	CCT	KSL_CCT-18-02	CCT_KSL_CCT-18-02	KSL_CCT-18-02_20181210_00015	leopard	M
17/11/2018 05:55	17/11/2018	0.246840278	CCT	MAF_CCT-17-36	CCT_MAF_CCT-17-36	MAF_CCT-17-36_20181211_00031	spottedhyaena	NA
18/11/2018 02:04	18/11/2018	0.086273148	CCT	KSL_CCT-18-02	CCT_KSL_CCT-18-02	KSL_CCT-18-02_20181210_00017	leopard	M
18/11/2018 20:09	18/11/2018	0.840138889	CCT	IDO_CCT-17-02	CCT_IDO_CCT-17-02	IDO_CCT-17-02_20181211_00283	lion	F
18/11/2018 20:09	18/11/2018	0.840196759	CCT	IDO_CCT-17-02	CCT_IDO_CCT-17-02	IDO_CCT-17-02_20181211_00284	lion	F
20/11/2018 06:23	20/11/2018	0.266203704	CCT	MAF_CCT-17-36	CCT_MAF_CCT-17-36	MAF_CCT-17-36_20181211_00074	spottedhyaena	NA
21/11/2018 00:33	21/11/2018	0.023287037	CCT	MAF_CCT-17-36	CCT_MAF_CCT-17-36	MAF_CCT-17-36_20181211_00090	spottedhyaena	NA
21/11/2018 02:44	21/11/2018	0.114513889	CCT	IDO_CCT-18-01	CCT_IDO_CCT-18-01	IDO_CCT-18-01_20181211_00189	spottedhyaena	NA
22/11/2018 05:13	22/11/2018	0.217824074	CCT	MAF_CCT-17-29	CCT_MAF_CCT-17-29	MAF_CCT-17-29_20181211_00009	spottedhyaena	NA
22/11/2018 05:28	22/11/2018	0.228078704	CCT	MAF_CCT-17-36	CCT_MAF_CCT-17-36	MAF_CCT-17-36_20181211_00107	spottedhyaena	NA
23/11/2018 21:08	23/11/2018	0.88087963	CCT	MAK_CCT-17-32	CCT_MAK_CCT-17-32	MAK_CCT-17-32_20181210_00461	spottedhyaena	NA
23/11/2018 21:41	23/11/2018	0.903680556	CCT	IDO_CCT-18-01	CCT_IDO_CCT-18-01	IDO_CCT-18-01_20181211_00222	spottedhyaena	NA
23/11/2018 22:41	23/11/2018	0.945289352	CCT	LUG_CCT-18-08	CCT_LUG_CCT-18-08	LUG_CCT-18-08_20181212_00072	spottedhyaena	NA
24/11/2018 02:16	24/11/2018	0.09494213	CCT	MAP_CCT-18-07	CCT_MAP_CCT-18-07	MAP_CCT-18-07_20181210_00089	spottedhyaena	NA
24/11/2018 03:17	24/11/2018	0.137349537	CCT	IDO_CCT-17-02	CCT_IDO_CCT-17-02	IDO_CCT-17-02_20181211_00364	spottedhyaena	NA
24/11/2018 03:49	24/11/2018	0.159386574	CCT	MAP_CCT-18-09	CCT_MAP_CCT-18-09	MAP_CCT-18-09_20181210_00040	spottedhyaena	NA
24/11/2018 04:35	24/11/2018	0.1915625	CCT	KSL_CCT-18-02	CCT_KSL_CCT-18-02	KSL_CCT-18-02_20181210_00035	spottedhyaena	NA
24/11/2018 19:47	24/11/2018	0.824641204	CCT	MAF_CCT-17-36	CCT_MAF_CCT-17-36	MAF_CCT-17-36_20181211_00129	spottedhyaena	NA
25/11/2018 05:02	25/11/2018	0.209780093	CCT	MAF_CCT-17-12	CCT_MAF_CCT-17-12	MAF_CCT-17-12_20181211_00058	spottedhyaena	NA
25/11/2018 05:09	25/11/2018	0.214976852	CCT	MAF_CCT-17-29	CCT_MAF_CCT-17-29	MAF_CCT-17-29_20181211_00012	spottedhyaena	NA
25/11/2018 10:07	25/11/2018	0.422037037	CCT	KIT_CCT-18-11	CCT_KIT_CCT-18-11	KIT_CCT-18-11_20181210_00061	leopard	NA
25/11/2018 22:09	25/11/2018	0.923206019	CCT	TUN_CCT-17-14	CCT_TUN_CCT-17-14	TUN_CCT-17-14_20181210_00721	spottedhyaena	NA
26/11/2018 20:06	26/11/2018	0.838125	CCT	MAF_CCT-17-29	CCT_MAF_CCT-17-29	MAF_CCT-17-29_20181211_00019	spottedhyaena	NA
27/11/2018 03:14	27/11/2018	0.134780093	CCT	MAF_CCT-17-29	CCT_MAF_CCT-17-29	MAF_CCT-17-29_20181211_00020	spottedhyaena	NA
27/11/2018 04:41	27/11/2018	0.195729167	CCT	MAF_CCT-17-29	CCT_MAF_CCT-17-29	MAF_CCT-17-29_20181211_00021	spottedhyaena	NA
28/11/2018 03:09	28/11/2018	0.131909722	CCT	MAF_CCT-17-36	CCT_MAF_CCT-17-36	MAF_CCT-17-36_20181211_00154	spottedhyaena	NA
28/11/2018 04:24	28/11/2018	0.183888889	CCT	MAF_CCT-17-29	CCT_MAF_CCT-17-29	MAF_CCT-17-29_20181211_00023	spottedhyaena	NA
28/11/2018 05:14	28/11/2018	0.218391204	CCT	KSL_CCT-18-02	CCT_KSL_CCT-18-02	KSL_CCT-18-02_20181210_00043	leopard	NA
28/11/2018 05:18	28/11/2018	0.220902778	CCT	IDO_CCT-17-02	CCT_IDO_CCT-17-02	IDO_CCT-17-02_20181211_00445	spottedhyaena	NA
29/11/2018 02:47	29/11/2018	0.116284722	CCT	KIT_CCT-18-11	CCT_KIT_CCT-18-11	KIT_CCT-18-11_20181210_00064	spottedhyaena	NA
29/11/2018 21:12	29/11/2018	0.883611111	CCT	MAF_CCT-17-29	CCT_MAF_CCT-17-29	MAF_CCT-17-29_20181211_00029	spottedhyaena	NA
30/11/2018 05:59	30/11/2018	0.249305556	CCT	MAF_CCT-17-29	CCT_MAF_CCT-17-29	MAF_CCT-17-29_20181211_00036	spottedhyaena	NA
03/06/2019 23:47	03/06/2019	0.991388889	CCT	KSL_CCT-18-01	CCT_KSL_CCT-18-01	KSL_CCT-18-01_201906--_00430	leopard	F
05/06/2019 07:38	05/06/2019	0.318078704	CCT	IDO_CCT-17-02	CCT_IDO_CCT-17-02	IDO_CCT-17-02_201906--_00559	lion	M
05/06/2019 07:38	05/06/2019	0.318078704	CCT	IDO_CCT-17-02	CCT_IDO_CCT-17-02	IDO_CCT-17-02_201906--_00559	lion	M
05/06/2019 21:00	05/06/2019	0.875543981	CCT	KSL_CCT-18-01	CCT_KSL_CCT-18-01	KSL_CCT-18-01_201906--_00442	leopard	F
05/06/2019 23:35	05/06/2019	0.982708333	CCT	IDO_CCT-17-02	CCT_IDO_CCT-17-02	IDO_CCT-17-02_201906--_00583	lion	M
06/06/2019 01:08	06/06/2019	0.047708333	CCT	MAL_RCP-NEW-3	CCT_MAL_RCP-NEW-3	MAL_RCP-NEW-3_201906--_00055	leopard	NA
06/06/2019 19:27	06/06/2019	0.810798611	CCT	KSL_CCT-18-01	CCT_KSL_CCT-18-01	KSL_CCT-18-01_201906--_00456	leopard	M
07/06/2019 06:43	07/06/2019	0.280081019	CCT	IDO_CCT-17-02	CCT_IDO_CCT-17-02	IDO_CCT-17-02_201906--_00607	spottedhyaena	NA
09/06/2019 00:57	09/06/2019	0.039953704	CCT	IDO_CCT-17-02	CCT_IDO_CCT-17-02	IDO_CCT-17-02_201906--_00652	spottedhyaena	NA
10/06/2019 01:49	10/06/2019	0.076377315	CCT	MAL_CCT-18-08	CCT_MAL_CCT-18-08	MAL_CCT-18-08_201906--_00120	wilddog	NA
10/06/2019 21:11	10/06/2019	0.883020833	CCT	IDO_CCT-17-08	CCT_IDO_CCT-17-08	IDO_CCT-17-08_201907--_00004	spottedhyaena	NA
11/06/2019 00:19	11/06/2019	0.013541667	CCT	KSL_CCT-18-04	CCT_KSL_CCT-18-04	KSL_CCT-18-04_201907--_01023	leopard	NA
11/06/2019 03:52	11/06/2019	0.161631944	CCT	KSL_CCT-18-04	CCT_KSL_CCT-18-04	KSL_CCT-18-04_201907--_01024	spottedhyaena	NA
11/06/2019 23:33	11/06/2019	0.98125	CCT	IDO_CCT-17-08	CCT_IDO_CCT-17-08	IDO_CCT-17-08_201907--_00016	wilddog	NA
12/06/2019 04:48	12/06/2019	0.200659722	CCT	IDO_CCT-17-08	CCT_IDO_CCT-17-08	IDO_CCT-17-08_201907--_00019	spottedhyaena	NA
12/06/2019 08:01	12/06/2019	0.334444444	CCT	MAF_CCT-17-12	CCT_MAF_CCT-17-12	MAF_CCT-17-12_201907--_00007	spottedhyaena	NA
13/06/2019 06:04	13/06/2019	0.25287037	CCT	MAF_CCT-17-12	CCT_MAF_CCT-17-12	MAF_CCT-17-12_201907--_00016	spottedhyaena	NA
14/06/2019 02:27	14/06/2019	0.102523148	CCT	KIT_CCT-18-18	CCT_KIT_CCT-18-18	KIT_CCT-18-18_201907--_00022	spottedhyaena	NA
14/06/2019 04:49	14/06/2019	0.200960648	CCT	IDO_CCT-17-02	CCT_IDO_CCT-17-02	IDO_CCT-17-02_201907--_00046	lion	M
14/06/2019 04:49	14/06/2019	0.201018519	CCT	IDO_CCT-17-02	CCT_IDO_CCT-17-02	IDO_CCT-17-02_201907--_00047	lion	M
14/06/2019 20:17	14/06/2019	0.845393519	CCT	IDO_CCT-17-02	CCT_IDO_CCT-17-02	IDO_CCT-17-02_201907--_00070	lion	M
15/06/2019 02:21	15/06/2019	0.098414352	CCT	KSL_CCT-18-02	CCT_KSL_CCT-18-02	KSL_CCT-18-02_201907--_00027	spottedhyaena	NA
16/06/2019 22:34	16/06/2019	0.940949074	CCT	KSL_CCT-18-02	CCT_KSL_CCT-18-02	KSL_CCT-18-02_201907--_00040	spottedhyaena	NA
17/06/2019 00:38	17/06/2019	0.026770833	CCT	IDO_CCT-17-08	CCT_IDO_CCT-17-08	IDO_CCT-17-08_201907--_00070	spottedhyaena	NA
17/06/2019 00:42	17/06/2019	0.029212963	CCT	IDO_CCT-17-02	CCT_IDO_CCT-17-02	IDO_CCT-17-02_201907--_00163	lion	NA
17/06/2019 00:42	17/06/2019	0.029212963	CCT	IDO_CCT-17-02	CCT_IDO_CCT-17-02	IDO_CCT-17-02_201907--_00163	lion	NA
17/06/2019 05:03	17/06/2019	0.210775463	CCT	KSL_CCT-18-02	CCT_KSL_CCT-18-02	KSL_CCT-18-02_201907--_00041	spottedhyaena	NA
18/06/2019 01:15	18/06/2019	0.052395833	CCT	MAL_CCT-18-08	CCT_MAL_CCT-18-08	MAL_CCT-18-08_201907--_00022	leopard	M
18/06/2019 01:26	18/06/2019	0.060138889	CCT	KSL_CCT-18-04	CCT_KSL_CCT-18-04	KSL_CCT-18-04_201907--_03060	spottedhyaena	NA
18/06/2019 01:41	18/06/2019	0.070601852	CCT	MAL_RCP-NEW-3	CCT_MAL_RCP-NEW-3	MAL_RCP-NEW-3_201907_00017	leopard	M
20/06/2019 03:38	20/06/2019	0.151585648	CCT	KSL_CCT-18-04	CCT_KSL_CCT-18-04	KSL_CCT-18-04_201907--_03525	spottedhyaena	NA
20/06/2019 05:01	20/06/2019	0.209421296	CCT	KSL_CCT-18-02	CCT_KSL_CCT-18-02	KSL_CCT-18-02_201907--_00076	spottedhyaena	NA
21/06/2019 22:19	21/06/2019	0.930069444	CCT	KIT_CCT-18-18	CCT_KIT_CCT-18-18	KIT_CCT-18-18_201907--_00080	spottedhyaena	NA
21/06/2019 22:36	21/06/2019	0.942060185	CCT	KSL_CCT-18-02	CCT_KSL_CCT-18-02	KSL_CCT-18-02_201907--_00080	spottedhyaena	NA
22/06/2019 01:24	22/06/2019	0.058854167	CCT	KSL_CCT-18-01	CCT_KSL_CCT-18-01	KSL_CCT-18-01_201907--_00136	lion	F
22/06/2019 01:45	22/06/2019	0.073090278	CCT	KSL_CCT-18-04	CCT_KSL_CCT-18-04	KSL_CCT-18-04_201907--_03894	lion	F
22/06/2019 01:45	22/06/2019	0.073518519	CCT	KSL_CCT-18-04	CCT_KSL_CCT-18-04	KSL_CCT-18-04_201907--_03895	lion	M
23/06/2019 02:54	23/06/2019	0.121423611	CCT	MAL_RCP-NEW-3	CCT_MAL_RCP-NEW-3	MAL_RCP-NEW-3_201907_00021	leopard	M
23/06/2019 03:21	23/06/2019	0.139606481	CCT	MAL_CCT-18-08	CCT_MAL_CCT-18-08	MAL_CCT-18-08_201907--_00029	leopard	M
25/06/2019 01:36	25/06/2019	0.066724537	CCT	IDO_CCT-17-02	CCT_IDO_CCT-17-02	IDO_CCT-17-02_201907--_00349	spottedhyaena	NA
25/06/2019 01:36	25/06/2019	0.067106481	CCT	MAL_CCT-18-08	CCT_MAL_CCT-18-08	MAL_CCT-18-08_201907--_00034	leopard	M
25/06/2019 02:00	25/06/2019	0.083414352	CCT	MAL_RCP-NEW-3	CCT_MAL_RCP-NEW-3	MAL_RCP-NEW-3_201907_00028	leopard	M
25/06/2019 04:02	25/06/2019	0.168356481	CCT	MAL_CCT-17-01	CCT_MAL_CCT-17-01	MAL_CCT-17-01_201907--_00274	spottedhyaena	NA
25/06/2019 04:05	25/06/2019	0.170706019	CCT	MAL_CCT-17-01	CCT_MAL_CCT-17-01	MAL_CCT-17-01_201907--_00277	spottedhyaena	NA
26/06/2019 02:51	26/06/2019	0.11900463	CCT	IDO_CCT-17-02	CCT_IDO_CCT-17-02	IDO_CCT-17-02_201907--_00373	lion	M
26/06/2019 05:20	26/06/2019	0.222696759	CCT	KSL_CCT-18-02	CCT_KSL_CCT-18-02	KSL_CCT-18-02_201907--_00093	spottedhyaena	NA
26/06/2019 06:42	26/06/2019	0.279699074	CCT	IDO_CCT-17-08	CCT_IDO_CCT-17-08	IDO_CCT-17-08_201907--_00250	lion	M
27/06/2019 05:36	27/06/2019	0.233425926	CCT	IDO_CCT-17-02	CCT_IDO_CCT-17-02	IDO_CCT-17-02_201907--_00397	spottedhyaena	NA
28/06/2019 04:30	28/06/2019	0.187824074	CCT	MAL_RCP-NEW-3	CCT_MAL_RCP-NEW-3	MAL_RCP-NEW-3_201907_00037	spottedhyaena	NA
28/06/2019 23:01	28/06/2019	0.959201389	CCT	KSL_CCT-18-04	CCT_KSL_CCT-18-04	KSL_CCT-18-04_201907--_04902	spottedhyaena	NA
28/06/2019 23:02	28/06/2019	0.960069444	CCT	KSL_CCT-18-04	CCT_KSL_CCT-18-04	KSL_CCT-18-04_201907--_04903	spottedhyaena	NA
29/06/2019 02:57	29/06/2019	0.123136574	CCT	KSL_CCT-18-04	CCT_KSL_CCT-18-04	KSL_CCT-18-04_201907--_04906	lion	F
29/06/2019 02:58	29/06/2019	0.123634259	CCT	KSL_CCT-18-04	CCT_KSL_CCT-18-04	KSL_CCT-18-04_201907--_04907	lion	F
29/06/2019 03:09	29/06/2019	0.131284722	CCT	IDO_CCT-17-02	CCT_IDO_CCT-17-02	IDO_CCT-17-02_201907--_00439	spottedhyaena	NA
30/06/2019 05:04	30/06/2019	0.211365741	CCT	KSL_CCT-18-04	CCT_KSL_CCT-18-04	KSL_CCT-18-04_201907--_05011	spottedhyaena	NA
01/07/2019 02:49	01/07/2019	0.117800926	CCT	KSN_CCT-17-25	CCT_KSN_CCT-17-25	KSN_CCT-17-25_201907--_05343	spottedhyaena	NA
01/07/2019 03:38	01/07/2019	0.151597222	CCT	KIT_CCT-18-11	CCT_KIT_CCT-18-11	KIT_CCT-18-11_201907--_00112	leopard	NA
01/07/2019 03:53	01/07/2019	0.162118056	CCT	MAF_CCT-17-12	CCT_MAF_CCT-17-12	MAF_CCT-17-12_201907--_00085	spottedhyaena	NA
01/07/2019 03:57	01/07/2019	0.164930556	CCT	MAF_CCT-17-12	CCT_MAF_CCT-17-12	MAF_CCT-17-12_201907--_00088	spottedhyaena	NA
01/07/2019 21:20	01/07/2019	0.888935185	CCT	MAL_RCP-NEW-3	CCT_MAL_RCP-NEW-3	MAL_RCP-NEW-3_201907_00042	leopard	M
05/07/2019 03:05	05/07/2019	0.12900463	CCT	IDO_CCT-17-08	CCT_IDO_CCT-17-08	IDO_CCT-17-08_201907--_00361	spottedhyaena	NA
05/07/2019 07:12	05/07/2019	0.3003125	CCT	IDO_CCT-17-08	CCT_IDO_CCT-17-08	IDO_CCT-17-08_201907--_00364	spottedhyaena	NA
06/07/2019 04:29	06/07/2019	0.186898148	CCT	MAP_CCT-18-07	CCT_MAP_CCT-18-07	MAP_CCT-18-07_201907--_00246	spottedhyaena	NA
06/07/2019 06:11	06/07/2019	0.257905093	CCT	IDO_CCT-17-02	CCT_IDO_CCT-17-02	IDO_CCT-17-02_201907--_00598	lion	M
06/07/2019 06:11	06/07/2019	0.257962963	CCT	IDO_CCT-17-02	CCT_IDO_CCT-17-02	IDO_CCT-17-02_201907--_00599	lion	M
08/07/2019 00:22	08/07/2019	0.01537037	CCT	MAL_CCT-18-08	CCT_MAL_CCT-18-08	MAL_CCT-18-08_201907--_00055	spottedhyaena	NA
08/07/2019 00:37	08/07/2019	0.026087963	CCT	KIT_CCT-18-18	CCT_KIT_CCT-18-18	KIT_CCT-18-18_201907--_00227	spottedhyaena	NA
08/07/2019 19:25	08/07/2019	0.809490741	CCT	MAL_CCT-18-08	CCT_MAL_CCT-18-08	MAL_CCT-18-08_201907--_00056	leopard	NA
09/07/2019 04:39	09/07/2019	0.194027778	CCT	MAL_RCP-NEW-3	CCT_MAL_RCP-NEW-3	MAL_RCP-NEW-3_201907_00052	spottedhyaena	NA
09/07/2019 04:51	09/07/2019	0.202303241	CCT	MAL_CCT-18-08	CCT_MAL_CCT-18-08	MAL_CCT-18-08_201907--_00057	spottedhyaena	NA
09/07/2019 04:58	09/07/2019	0.207581019	CCT	IDO_CCT-17-02	CCT_IDO_CCT-17-02	IDO_CCT-17-02_201908--_00031	spottedhyaena	NA
09/07/2019 23:07	09/07/2019	0.963553241	CCT	KSL_CCT-18-04	CCT_KSL_CCT-18-04	KSL_CCT-18-04_201908--_00019	lion	M
10/07/2019 00:16	10/07/2019	0.011319444	CCT	KIT_CCT-18-18	CCT_KIT_CCT-18-18	KIT_CCT-18-18_201908--_00010	spottedhyaena	NA
10/07/2019 04:17	10/07/2019	0.179131944	CCT	KSL_CCT-18-01	CCT_KSL_CCT-18-01	KSL_CCT-18-01_201908--_00008	leopard	M
10/07/2019 05:19	10/07/2019	0.221979167	CCT	MAK_CCT-17-11	CCT_MAK_CCT-17-11	MAK_CCT-17-11_201908--_00364	spottedhyaena	NA
10/07/2019 05:19	10/07/2019	0.22212963	CCT	MAK_CCT-17-11	CCT_MAK_CCT-17-11	MAK_CCT-17-11_201908--_00371	spottedhyaena	NA
10/07/2019 21:36	10/07/2019	0.900601852	CCT	KIT_CCT-18-18	CCT_KIT_CCT-18-18	KIT_CCT-18-18_201908--_00031	spottedhyaena	NA
11/07/2019 03:35	11/07/2019	0.149398148	CCT	MAK_CCT-17-11	CCT_MAK_CCT-17-11	MAK_CCT-17-11_201908--_00812	spottedhyaena	NA
11/07/2019 03:35	11/07/2019	0.149456019	CCT	MAK_CCT-17-11	CCT_MAK_CCT-17-11	MAK_CCT-17-11_201908--_00815	spottedhyaena	NA
11/07/2019 20:58	11/07/2019	0.873935185	CCT	MAK_CCT-17-11	CCT_MAK_CCT-17-11	MAK_CCT-17-11_201908--_01555	leopard	M
11/07/2019 20:58	11/07/2019	0.873958333	CCT	MAK_CCT-17-11	CCT_MAK_CCT-17-11	MAK_CCT-17-11_201908--_01557	leopard	NA
11/07/2019 20:58	11/07/2019	0.874027778	CCT	MAK_CCT-17-11	CCT_MAK_CCT-17-11	MAK_CCT-17-11_201908--_01559	leopard	M
11/07/2019 20:58	11/07/2019	0.874212963	CCT	MAK_CCT-17-11	CCT_MAK_CCT-17-11	MAK_CCT-17-11_201908--_01563	leopard	NA
13/07/2019 19:13	13/07/2019	0.80125	CCT	MAL_CCT-17-01	CCT_MAL_CCT-17-01	MAL_CCT-17-01_201908--_00079	spottedhyaena	NA
13/07/2019 19:20	13/07/2019	0.805740741	CCT	MAK_CCT-17-11	CCT_MAK_CCT-17-11	MAK_CCT-17-11_201908--_02119	spottedhyaena	NA
14/07/2019 01:02	14/07/2019	0.043541667	CCT	MAG_CCT-17-17	CCT_MAG_CCT-17-17	MAG_CCT-17-17_201908--_00118	leopard	NA
15/07/2019 00:40	15/07/2019	0.02806713	CCT	IDO_CCT-17-08	CCT_IDO_CCT-17-08	IDO_CCT-17-08_201908--_00065	spottedhyaena	NA
15/07/2019 03:39	15/07/2019	0.152488426	CCT	MAK_CCT-17-11	CCT_MAK_CCT-17-11	MAK_CCT-17-11_201908--_02447	spottedhyaena	NA
16/07/2019 00:20	16/07/2019	0.014351852	CCT	MAK_CCT-17-11	CCT_MAK_CCT-17-11	MAK_CCT-17-11_201908--_02848	spottedhyaena	NA
16/07/2019 00:22	16/07/2019	0.015439815	CCT	MAK_CCT-17-11	CCT_MAK_CCT-17-11	MAK_CCT-17-11_201908--_02881	spottedhyaena	NA
16/07/2019 00:22	16/07/2019	0.015439815	CCT	MAK_CCT-17-11	CCT_MAK_CCT-17-11	MAK_CCT-17-11_201908--_02881	spottedhyaena	NA
17/07/2019 05:35	17/07/2019	0.232662037	CCT	MAK_CCT-17-11	CCT_MAK_CCT-17-11	MAK_CCT-17-11_201908--_03622	spottedhyaena	NA
17/07/2019 05:35	17/07/2019	0.23318287	CCT	MAK_CCT-17-11	CCT_MAK_CCT-17-11	MAK_CCT-17-11_201908--_03637	spottedhyaena	NA
17/07/2019 21:50	17/07/2019	0.910277778	CCT	MAL_RCP-NEW-3	CCT_MAL_RCP-NEW-3	MAL_RCP-NEW-3_201908_00023	spottedhyaena	NA
17/07/2019 23:21	17/07/2019	0.973252315	CCT	MAL_CCT-18-08	CCT_MAL_CCT-18-08	MAL_CCT-18-08_201908--_00030	lion	M
17/07/2019 23:45	17/07/2019	0.990115741	CCT	MAL_RCP-NEW-3	CCT_MAL_RCP-NEW-3	MAL_RCP-NEW-3_201908_00024	lion	M
17/07/2019 23:47	17/07/2019	0.991018519	CCT	IDO_CCT-17-08	CCT_IDO_CCT-17-08	IDO_CCT-17-08_201908--_00109	spottedhyaena	NA
18/07/2019 04:18	18/07/2019	0.179259259	CCT	KSL_CCT-18-02	CCT_KSL_CCT-18-02	KSL_CCT-18-02_201908--_00040	lion	NA
18/07/2019 22:17	18/07/2019	0.928645833	CCT	KSN_CCT-17-25	CCT_KSN_CCT-17-25	KSN_CCT-17-25_201908--_02729	spottedhyaena	NA
18/07/2019 23:59	18/07/2019	0.999548611	CCT	IDO_CCT-17-08	CCT_IDO_CCT-17-08	IDO_CCT-17-08_201908--_00139	leopard	NA
19/07/2019 01:03	19/07/2019	0.044305556	CCT	IDO_CCT-17-08	CCT_IDO_CCT-17-08	IDO_CCT-17-08_201908--_00142	leopard	NA
20/07/2019 03:45	20/07/2019	0.156493056	CCT	MAK_CCT-17-11	CCT_MAK_CCT-17-11	MAK_CCT-17-11_201908--_03991	spottedhyaena	NA
20/07/2019 23:27	20/07/2019	0.97775463	CCT	KIT_CCT-18-18	CCT_KIT_CCT-18-18	KIT_CCT-18-18_201908--_00129	spottedhyaena	NA
21/07/2019 07:02	21/07/2019	0.293159722	CCT	IDO_CCT-17-08	CCT_IDO_CCT-17-08	IDO_CCT-17-08_201908--_00175	wilddog	NA
21/07/2019 07:02	21/07/2019	0.293159722	CCT	IDO_CCT-17-08	CCT_IDO_CCT-17-08	IDO_CCT-17-08_201908--_00175	wilddog	NA
21/07/2019 07:02	21/07/2019	0.293159722	CCT	IDO_CCT-17-08	CCT_IDO_CCT-17-08	IDO_CCT-17-08_201908--_00175	wilddog	NA
21/07/2019 07:02	21/07/2019	0.293159722	CCT	IDO_CCT-17-08	CCT_IDO_CCT-17-08	IDO_CCT-17-08_201908--_00175	wilddog	NA
21/07/2019 07:02	21/07/2019	0.29318287	CCT	IDO_CCT-17-08	CCT_IDO_CCT-17-08	IDO_CCT-17-08_201908--_00176	wilddog	NA
21/07/2019 07:02	21/07/2019	0.29318287	CCT	IDO_CCT-17-08	CCT_IDO_CCT-17-08	IDO_CCT-17-08_201908--_00176	wilddog	NA
22/07/2019 03:14	22/07/2019	0.135092593	CCT	MAK_CCT-17-11	CCT_MAK_CCT-17-11	MAK_CCT-17-11_201908--_04552	leopard	M
22/07/2019 06:22	22/07/2019	0.265775463	CCT	MAK_CCT-17-11	CCT_MAK_CCT-17-11	MAK_CCT-17-11_201908--_04564	spottedhyaena	NA
22/07/2019 20:02	22/07/2019	0.834768519	CCT	MAF_CCT-17-12	CCT_MAF_CCT-17-12	MAF_CCT-17-12_201908--_00037	spottedhyaena	NA
23/07/2019 01:31	23/07/2019	0.063796296	CCT	KSL_CCT-18-02	CCT_KSL_CCT-18-02	KSL_CCT-18-02_201908--_00056	lion	M
23/07/2019 01:31	23/07/2019	0.063796296	CCT	KSL_CCT-18-02	CCT_KSL_CCT-18-02	KSL_CCT-18-02_201908--_00056	lion	NA
23/07/2019 03:02	23/07/2019	0.126967593	CCT	MAL_CCT-18-08	CCT_MAL_CCT-18-08	MAL_CCT-18-08_201908--_00046	cheetah	NA
23/07/2019 03:04	23/07/2019	0.128206019	CCT	MAL_CCT-18-08	CCT_MAL_CCT-18-08	MAL_CCT-18-08_201908--_00047	cheetah	NA
23/07/2019 07:35	23/07/2019	0.31599537	CCT	IDO_CCT-17-08	CCT_IDO_CCT-17-08	IDO_CCT-17-08_201908--_00187	wilddog	NA
23/07/2019 07:35	23/07/2019	0.316018519	CCT	IDO_CCT-17-08	CCT_IDO_CCT-17-08	IDO_CCT-17-08_201908--_00189	wilddog	NA
24/07/2019 04:43	24/07/2019	0.197037037	CCT	KSL_CCT-18-02	CCT_KSL_CCT-18-02	KSL_CCT-18-02_201908--_00060	spottedhyaena	NA
24/07/2019 04:46	24/07/2019	0.198761574	CCT	KSL_CCT-18-02	CCT_KSL_CCT-18-02	KSL_CCT-18-02_201908--_00061	spottedhyaena	NA
25/07/2019 05:51	25/07/2019	0.244027778	CCT	MAL_RCP-NEW-3	CCT_MAL_RCP-NEW-3	MAL_RCP-NEW-3_201908_00032 -	leopard	M
25/07/2019 20:57	25/07/2019	0.873240741	CCT	TUN_CCT-17-14	CCT_TUN_CCT-17-14	TUN_CCT-17-14_201908--_00394	spottedhyaena	NA
25/07/2019 21:11	25/07/2019	0.883240741	CCT	MAK_CCT-17-11	CCT_MAK_CCT-17-11	MAK_CCT-17-11_201908--_09235	spottedhyaena	NA
26/07/2019 00:15	26/07/2019	0.010706019	CCT	MAF_CCT-17-12	CCT_MAF_CCT-17-12	MAF_CCT-17-12_201908--_00073	spottedhyaena	NA
27/07/2019 02:07	27/07/2019	0.088333333	CCT	MAK_CCT-17-11	CCT_MAK_CCT-17-11	MAK_CCT-17-11_201908--_12224	leopard	M
27/07/2019 02:11	27/07/2019	0.09130787	CCT	MAK_CCT-17-11	CCT_MAK_CCT-17-11	MAK_CCT-17-11_201908--_12227	leopard	M
27/07/2019 23:18	27/07/2019	0.971342593	CCT	KSL_CCT-18-02	CCT_KSL_CCT-18-02	KSL_CCT-18-02_201908--_00063	spottedhyaena	NA
28/07/2019 02:47	28/07/2019	0.116481481	CCT	KSL_CCT-18-04	CCT_KSL_CCT-18-04	KSL_CCT-18-04_201908--_00871	leopard	M
28/07/2019 03:13	28/07/2019	0.134652778	CCT	KSL_CCT-18-01	CCT_KSL_CCT-18-01	KSL_CCT-18-01_201908--_00063	leopard	M
28/07/2019 03:52	28/07/2019	0.161111111	CCT	KSL_CCT-18-02	CCT_KSL_CCT-18-02	KSL_CCT-18-02_201908--_00064	leopard	M
29/07/2019 18:44	29/07/2019	0.780925926	CCT	MAG_CCT-17-28	CCT_MAG_CCT-17-28	MAG_CCT-17-28_201908--_00052	leopard	NA
29/07/2019 21:06	29/07/2019	0.879398148	CCT	MAK_CCT-17-11	CCT_MAK_CCT-17-11	MAK_CCT-17-11_201908--_18996	spottedhyaena	NA
30/07/2019 21:36	30/07/2019	0.900405093	CCT	MAL_RCP-NEW-3	CCT_MAL_RCP-NEW-3	MAL_RCP-NEW-3_201908_00044	spottedhyaena	NA
31/07/2019 22:48	31/07/2019	0.950277778	CCT	IDO_CCT-17-08	CCT_IDO_CCT-17-08	IDO_CCT-17-08_201908--_00262	spottedhyaena	NA
31/07/2019 23:24	31/07/2019	0.975173611	CCT	IDO_CCT-17-02	CCT_IDO_CCT-17-02	IDO_CCT-17-02_201908--_00808	spottedhyaena	NA
01/08/2019 02:29	01/08/2019	0.103761574	CCT	KIT_CCT-18-11	CCT_KIT_CCT-18-11	KIT_CCT-18-11_201908--_00063	spottedhyaena	NA
01/08/2019 22:03	01/08/2019	0.919224537	CCT	MAK_CCT-18-02	CCT_MAK_CCT-18-02	MAK_CCT-18-02_201908--_01820	spottedhyaena	NA
01/08/2019 22:03	01/08/2019	0.919224537	CCT	MAK_CCT-18-02	CCT_MAK_CCT-18-02	MAK_CCT-18-02_201908--_01820	spottedhyaena	NA
03/08/2019 06:17	03/08/2019	0.261851852	CCT	KSL_CCT-18-04	CCT_KSL_CCT-18-04	KSL_CCT-18-04_201908--_00981	leopard	F
04/08/2019 19:53	04/08/2019	0.828796296	CCT	MAL_RCP-NEW-3	CCT_MAL_RCP-NEW-3	MAL_RCP-NEW-3_201908_00050	spottedhyaena	NA
04/08/2019 19:53	04/08/2019	0.828796296	CCT	MAL_RCP-NEW-3	CCT_MAL_RCP-NEW-3	MAL_RCP-NEW-3_201908_00050	spottedhyaena	NA
04/08/2019 22:31	04/08/2019	0.938784722	CCT	KSL_CCT-18-04	CCT_KSL_CCT-18-04	KSL_CCT-18-04_201908--_01034	spottedhyaena	NA
05/08/2019 06:52	05/08/2019	0.286435185	CCT	IDO_CCT-17-08	CCT_IDO_CCT-17-08	IDO_CCT-17-08_201908--_00295	wilddog	NA
05/08/2019 06:52	05/08/2019	0.286435185	CCT	IDO_CCT-17-08	CCT_IDO_CCT-17-08	IDO_CCT-17-08_201908--_00295	wilddog	NA
05/08/2019 06:52	05/08/2019	0.286435185	CCT	IDO_CCT-17-08	CCT_IDO_CCT-17-08	IDO_CCT-17-08_201908--_00295	wilddog	NA
05/08/2019 06:52	05/08/2019	0.286435185	CCT	IDO_CCT-17-08	CCT_IDO_CCT-17-08	IDO_CCT-17-08_201908--_00295	wilddog	NA
05/08/2019 06:52	05/08/2019	0.286435185	CCT	IDO_CCT-17-08	CCT_IDO_CCT-17-08	IDO_CCT-17-08_201908--_00295	wilddog	NA
05/08/2019 06:52	05/08/2019	0.286435185	CCT	IDO_CCT-17-08	CCT_IDO_CCT-17-08	IDO_CCT-17-08_201908--_00295	wilddog	NA
05/08/2019 06:52	05/08/2019	0.286435185	CCT	IDO_CCT-17-08	CCT_IDO_CCT-17-08	IDO_CCT-17-08_201908--_00295	wilddog	NA
05/08/2019 20:17	05/08/2019	0.845277778	CCT	MAL_CCT-18-08	CCT_MAL_CCT-18-08	MAL_CCT-18-08_201908--_00075	spottedhyaena	NA
06/08/2019 06:25	06/08/2019	0.268009259	CCT	KSL_CCT-18-01	CCT_KSL_CCT-18-01	KSL_CCT-18-01_201908--_00086	spottedhyaena	NA
07/08/2019 00:46	07/08/2019	0.0321875	CCT	KSL_CCT-18-01	CCT_KSL_CCT-18-01	KSL_CCT-18-01_201908--_00095	spottedhyaena	NA
07/08/2019 04:07	07/08/2019	0.171747685	CCT	KIT_CCT-18-18	CCT_KIT_CCT-18-18	KIT_CCT-18-18_201909--_00002	lion	F
07/08/2019 06:38	07/08/2019	0.276944444	CCT	MAF_CCT-17-12	CCT_MAF_CCT-17-12	MAF_CCT-17-12_201908--_00124	spottedhyaena	NA
08/08/2019 06:29	08/08/2019	0.270185185	CCT	MAF_CCT-17-12	CCT_MAF_CCT-17-12	MAF_CCT-17-12_201908--_00127	spottedhyaena	NA
08/08/2019 19:49	08/08/2019	0.826238426	CCT	MAK_CCT-17-11	CCT_MAK_CCT-17-11	MAK_CCT-17-11_201909--_01750	spottedhyaena	NA
08/08/2019 20:19	08/08/2019	0.847037037	CCT	MAK_CCT-17-11	CCT_MAK_CCT-17-11	MAK_CCT-17-11_201909--_01756	spottedhyaena	NA
09/08/2019 00:59	09/08/2019	0.04162037	CCT	KIT_CCT-18-18	CCT_KIT_CCT-18-18	KIT_CCT-18-18_201909--_00005	lion	F
09/08/2019 01:07	09/08/2019	0.047094907	CCT	KIT_CCT-18-18	CCT_KIT_CCT-18-18	KIT_CCT-18-18_201909--_00006	spottedhyaena	NA
09/08/2019 02:11	09/08/2019	0.091111111	CCT	KIT_CCT-18-18	CCT_KIT_CCT-18-18	KIT_CCT-18-18_201909--_00007	lion	F
09/08/2019 06:06	09/08/2019	0.254710648	CCT	MAL_CCT-18-08	CCT_MAL_CCT-18-08	MAL_CCT-18-08_201908--_00084	spottedhyaena	NA
09/08/2019 19:02	09/08/2019	0.793715278	CCT	MAH_CCT-18-03	CCT_MAH_CCT-18-03	MAH_CCT-18-03_201909--_00144	lion	F
10/08/2019 00:18	10/08/2019	0.012546296	CCT	IDO_CCT-17-08	CCT_IDO_CCT-17-08	IDO_CCT-17-08_201909--_00046	spottedhyaena	NA
11/08/2019 02:14	11/08/2019	0.093738426	CCT	MAK_CCT-18-02	CCT_MAK_CCT-18-02	MAK_CCT-18-02_201909--_00160	spottedhyaena	NA
11/08/2019 04:13	11/08/2019	0.176377315	CCT	KIT_CCT-18-18	CCT_KIT_CCT-18-18	KIT_CCT-18-18_201909--_00010	spottedhyaena	NA
11/08/2019 21:36	11/08/2019	0.900590278	CCT	MAK_CCT-17-11	CCT_MAK_CCT-17-11	MAK_CCT-17-11_201909--_04543	leopard	M
12/08/2019 04:15	12/08/2019	0.177592593	CCT	MAF_CCT-17-12	CCT_MAF_CCT-17-12	MAF_CCT-17-12_201908--_00157	spottedhyaena	NA
12/08/2019 06:47	12/08/2019	0.28287037	CCT	MAF_CCT-17-12	CCT_MAF_CCT-17-12	MAF_CCT-17-12_201908--_00160	spottedhyaena	NA
12/08/2019 20:51	12/08/2019	0.869108796	CCT	KSL_CCT-18-02	CCT_KSL_CCT-18-02	KSL_CCT-18-02_201909--_00011	spottedhyaena	NA
12/08/2019 20:51	12/08/2019	0.869108796	CCT	KSL_CCT-18-02	CCT_KSL_CCT-18-02	KSL_CCT-18-02_201909--_00011	spottedhyaena	NA
12/08/2019 21:04	12/08/2019	0.877824074	CCT	MAF_CCT-17-12	CCT_MAF_CCT-17-12	MAF_CCT-17-12_201908--_00166	spottedhyaena	NA
13/08/2019 03:34	13/08/2019	0.14912037	CCT	KIT_CCT-18-11	CCT_KIT_CCT-18-11	KIT_CCT-18-11_201909--_00015	spottedhyaena	NA
13/08/2019 06:45	13/08/2019	0.281331019	CCT	MAF_CCT-17-12	CCT_MAF_CCT-17-12	MAF_CCT-17-12_201908--_00175	spottedhyaena	NA
13/08/2019 21:45	13/08/2019	0.906805556	CCT	MAK_CCT-18-02	CCT_MAK_CCT-18-02	MAK_CCT-18-02_201909--_00313	spottedhyaena	NA
14/08/2019 03:44	14/08/2019	0.155613426	CCT	KIT_CCT-18-18	CCT_KIT_CCT-18-18	KIT_CCT-18-18_201909--_00018	spottedhyaena	NA
16/08/2019 06:26	16/08/2019	0.268460648	CCT	KSL_CCT-18-01	CCT_KSL_CCT-18-01	KSL_CCT-18-01_201909--_00030	lion	F
17/08/2019 01:38	17/08/2019	0.068356481	CCT	MAF_CCT-17-12	CCT_MAF_CCT-17-12	MAF_CCT-17-12_201909--_00028	spottedhyaena	NA
17/08/2019 06:10	17/08/2019	0.257164352	CCT	KSL_CCT-18-01	CCT_KSL_CCT-18-01	KSL_CCT-18-01_201909--_00033	lion	F
18/08/2019 04:53	18/08/2019	0.2040625	CCT	MAK_CCT-18-02	CCT_MAK_CCT-18-02	MAK_CCT-18-02_201909--_00622	spottedhyaena	NA
19/08/2019 04:54	19/08/2019	0.20462963	CCT	MAL_CCT-17-01	CCT_MAL_CCT-17-01	MAL_CCT-17-01_201909--_00157	spottedhyaena	NA
19/08/2019 04:58	19/08/2019	0.207546296	CCT	MAL_CCT-17-01	CCT_MAL_CCT-17-01	MAL_CCT-17-01_201909--_00169	spottedhyaena	NA
20/08/2019 00:36	20/08/2019	0.025648148	CCT	IDO_CCT-17-08	CCT_IDO_CCT-17-08	IDO_CCT-17-08_201909--_00193	spottedhyaena	NA
20/08/2019 02:36	20/08/2019	0.108796296	CCT	KSL_CCT-18-04	CCT_KSL_CCT-18-04	KSL_CCT-18-04_201909--_01114	leopard	F
20/08/2019 03:20	20/08/2019	0.139097222	CCT	MAF_CCT-17-12	CCT_MAF_CCT-17-12	MAF_CCT-17-12_201909--_00037	spottedhyaena	NA
22/08/2019 05:00	22/08/2019	0.208819444	CCT	MAL_RCP-NEW-3	CCT_MAL_RCP-NEW-3	MAL_RCP-NEW-3_201909--_00017	spottedhyaena	NA
23/08/2019 06:16	23/08/2019	0.261712963	CCT	IDO_CCT-17-08	CCT_IDO_CCT-17-08	IDO_CCT-17-08_201909--_00238	wilddog	NA
23/08/2019 06:25	23/08/2019	0.267777778	CCT	IDO_CCT-18-01	CCT_IDO_CCT-18-01	IDO_CCT-18-01_201909--_00278	wilddog	NA
24/08/2019 03:38	24/08/2019	0.151793981	CCT	KSL_CCT-18-02	CCT_KSL_CCT-18-02	KSL_CCT-18-02_201909--_00031	spottedhyaena	NA
24/08/2019 04:46	24/08/2019	0.199189815	CCT	KSL_CCT-18-01	CCT_KSL_CCT-18-01	KSL_CCT-18-01_201909--_00048	spottedhyaena	NA
28/08/2019 01:51	28/08/2019	0.077407407	CCT	MAL_CCT-18-08	CCT_MAL_CCT-18-08	MAL_CCT-18-08_201909--_00174	leopard	NA
28/08/2019 06:23	28/08/2019	0.266377315	CCT	MAF_CCT-17-12	CCT_MAF_CCT-17-12	MAF_CCT-17-12_201909--_00094	spottedhyaena	NA
28/08/2019 21:02	28/08/2019	0.876527778	CCT	KSL_CCT-18-02	CCT_KSL_CCT-18-02	KSL_CCT-18-02_201909--_00047	spottedhyaena	NA
29/08/2019 00:34	29/08/2019	0.023611111	CCT	MAH_CCT-18-17	CCT_MAH_CCT-18-17	MAH_CCT-18-17_201909--_00114	lion	M
30/08/2019 04:52	30/08/2019	0.203310185	CCT	MAF_CCT-17-12	CCT_MAF_CCT-17-12	MAF_CCT-17-12_201909--_00121	spottedhyaena	NA
30/08/2019 05:23	30/08/2019	0.224803241	CCT	MAL_CCT-18-08	CCT_MAL_CCT-18-08	MAL_CCT-18-08_201909--_00185	spottedhyaena	NA
31/08/2019 23:08	31/08/2019	0.96443287	CCT	IDO_CCT-17-08	CCT_IDO_CCT-17-08	IDO_CCT-17-08_201909--_00310	spottedhyaena	NA
01/09/2019 23:32	01/09/2019	0.98099537	CCT	KIT_CCT-18-18	CCT_KIT_CCT-18-18	KIT_CCT-18-18_201909--_00038	lion	M
02/09/2019 05:36	02/09/2019	0.23400463	CCT	KIT_CCT-18-11	CCT_KIT_CCT-18-11	KIT_CCT-18-11_201909--_00052	lion	M
02/09/2019 06:14	02/09/2019	0.259965278	CCT	KIT_CCT-18-18	CCT_KIT_CCT-18-18	KIT_CCT-18-18_201909--_00039	leopard	NA
03/09/2019 23:42	03/09/2019	0.987638889	CCT	IDO_CCT-17-08	CCT_IDO_CCT-17-08	IDO_CCT-17-08_201909--_00325	lion	NA
03/09/2019 23:56	03/09/2019	0.997858796	CCT	IDO_CCT-17-08	CCT_IDO_CCT-17-08	IDO_CCT-17-08_201909--_00328	lion	M
05/09/2019 02:54	05/09/2019	0.121087963	CCT	MAL_RCP-NEW-3	CCT_MAL_RCP-NEW-3	MAL_RCP-NEW-3_201909--_00050	leopard	NA
06/09/2019 06:10	06/09/2019	0.257210648	CCT	IDO_CCT-17-08	CCT_IDO_CCT-17-08	IDO_CCT-17-08_201909--_00349	wilddog	NA
06/09/2019 06:10	06/09/2019	0.257210648	CCT	IDO_CCT-17-08	CCT_IDO_CCT-17-08	IDO_CCT-17-08_201909--_00349	wilddog	NA
06/09/2019 06:10	06/09/2019	0.257210648	CCT	IDO_CCT-17-08	CCT_IDO_CCT-17-08	IDO_CCT-17-08_201909--_00349	wilddog	NA
06/09/2019 06:10	06/09/2019	0.257210648	CCT	IDO_CCT-17-08	CCT_IDO_CCT-17-08	IDO_CCT-17-08_201909--_00349	wilddog	NA
06/09/2019 20:19	06/09/2019	0.846666667	CCT	IDO_CCT-17-08	CCT_IDO_CCT-17-08	IDO_CCT-17-08_201909--_00355	wilddog	NA
07/09/2019 04:37	07/09/2019	0.192719907	CCT	MAF_CCT-17-12	CCT_MAF_CCT-17-12	MAF_CCT-17-12_201909--_00196	spottedhyaena	NA
09/09/2019 00:16	09/09/2019	0.011203704	CCT	IDO_CCT-17-08	CCT_IDO_CCT-17-08	IDO_CCT-17-08_201909--_00382	spottedhyaena	NA
09/09/2019 05:40	09/09/2019	0.23662037	CCT	MAF_CCT-17-12	CCT_MAF_CCT-17-12	MAF_CCT-17-12_201909--_00205	spottedhyaena	NA
12/09/2019 01:10	12/09/2019	0.04880787	CCT	KSL_CCT-18-02	CCT_KSL_CCT-18-02	KSL_CCT-18-02_201910--_00023	spottedhyaena	NA
12/09/2019 01:22	12/09/2019	0.057523148	CCT	KSL_CCT-18-01	CCT_KSL_CCT-18-01	KSL_CCT-18-01_201910--_00020	spottedhyaena	NA
12/09/2019 01:27	12/09/2019	0.060763889	CCT	MAK_CCT-17-11	CCT_MAK_CCT-17-11	MAK_CCT-17-11_201910--_00916	leopard	M
12/09/2019 04:49	12/09/2019	0.200856481	CCT	MAK_CCT-17-11	CCT_MAK_CCT-17-11	MAK_CCT-17-11_201910--_00922	spottedhyaena	NA
12/09/2019 05:04	12/09/2019	0.2115625	CCT	MAL_CCT-18-08	CCT_MAL_CCT-18-08	MAL_CCT-18-08_201910--_00007	spottedhyaena	NA
12/09/2019 20:12	12/09/2019	0.841898148	CCT	MAK_CCT-17-11	CCT_MAK_CCT-17-11	MAK_CCT-17-11_201910--_01105	spottedhyaena	NA
12/09/2019 20:12	12/09/2019	0.842314815	CCT	MAK_CCT-17-11	CCT_MAK_CCT-17-11	MAK_CCT-17-11_201910--_01108	spottedhyaena	NA
16/09/2019 03:39	16/09/2019	0.152766204	CCT	MAK_CCT-17-11	CCT_MAK_CCT-17-11	MAK_CCT-17-11_201910--_02560	lion	F
16/09/2019 03:40	16/09/2019	0.153009259	CCT	MAK_CCT-17-11	CCT_MAK_CCT-17-11	MAK_CCT-17-11_201910--_02569	lion	NA
17/09/2019 03:53	17/09/2019	0.161805556	CCT	KSL_CCT-18-02	CCT_KSL_CCT-18-02	KSL_CCT-18-02_201910--_00028	wilddog	NA
17/09/2019 04:03	17/09/2019	0.169236111	CCT	KSL_CCT-18-01	CCT_KSL_CCT-18-01	KSL_CCT-18-01_201910--_00029	wilddog	NA
19/09/2019 03:51	19/09/2019	0.160636574	CCT	MAK_CCT-17-11	CCT_MAK_CCT-17-11	MAK_CCT-17-11_201910--_05572	wilddog	NA
19/09/2019 03:51	19/09/2019	0.160856481	CCT	MAK_CCT-17-11	CCT_MAK_CCT-17-11	MAK_CCT-17-11_201910--_05578	wilddog	NA
20/09/2019 02:40	20/09/2019	0.111284722	CCT	MAK_CCT-17-11	CCT_MAK_CCT-17-11	MAK_CCT-17-11_201910--_06637	spottedhyaena	NA
20/09/2019 03:19	20/09/2019	0.138391204	CCT	MAK_CCT-17-11	CCT_MAK_CCT-17-11	MAK_CCT-17-11_201910--_06643	spottedhyaena	NA
20/09/2019 03:19	20/09/2019	0.138391204	CCT	MAK_CCT-17-11	CCT_MAK_CCT-17-11	MAK_CCT-17-11_201910--_06643	spottedhyaena	NA
20/09/2019 05:06	20/09/2019	0.212800926	CCT	MAK_CCT-17-11	CCT_MAK_CCT-17-11	MAK_CCT-17-11_201910--_06667	spottedhyaena	NA
23/09/2019 00:33	23/09/2019	0.023402778	CCT	MAK_CCT-17-11	CCT_MAK_CCT-17-11	MAK_CCT-17-11_201910--_07576	leopard	M
23/09/2019 03:21	23/09/2019	0.139837963	CCT	KIT_CCT-18-18	CCT_KIT_CCT-18-18	KIT_CCT-18-18_201910--_00215	lion	NA
23/09/2019 04:03	23/09/2019	0.169328704	CCT	MAK_CCT-17-11	CCT_MAK_CCT-17-11	MAK_CCT-17-11_201910--_07579	leopard	NA
23/09/2019 05:11	23/09/2019	0.216111111	CCT	MAK_CCT-17-11	CCT_MAK_CCT-17-11	MAK_CCT-17-11_201910--_07582	leopard	NA
23/09/2019 06:14	23/09/2019	0.260150463	CCT	MAK_CCT-17-11	CCT_MAK_CCT-17-11	MAK_CCT-17-11_201910--_07588	leopard	M
23/09/2019 19:23	23/09/2019	0.808240741	CCT	MAK_CCT-18-02	CCT_MAK_CCT-18-02	MAK_CCT-18-02_201910--_00250	leopard	NA
26/09/2019 05:28	26/09/2019	0.228020833	CCT	MAF_CCT-17-12	CCT_MAF_CCT-17-12	MAF_CCT-17-12_201810--_00064	spottedhyaena	NA
28/09/2019 01:33	28/09/2019	0.065266204	CCT	KIT_CCT-18-11	CCT_KIT_CCT-18-11	KIT_CCT-18-11_201910--_00106	lion	M
28/09/2019 21:35	28/09/2019	0.899918981	CCT	MAK_CCT-17-11	CCT_MAK_CCT-17-11	MAK_CCT-17-11_201910--_08521	leopard	M
30/09/2019 05:21	30/09/2019	0.22318287	CCT	MAK_CCT-17-11	CCT_MAK_CCT-17-11	MAK_CCT-17-11_201910--_08554	spottedhyaena	NA
30/09/2019 05:22	30/09/2019	0.22380787	CCT	MAK_CCT-17-11	CCT_MAK_CCT-17-11	MAK_CCT-17-11_201910--_08557	spottedhyaena	NA
01/10/2019 02:56	01/10/2019	0.122337963	CCT	MAF_CCT-17-12	CCT_MAF_CCT-17-12	MAF_CCT-17-12_201810--_00088	spottedhyaena	NA
01/10/2019 03:11	01/10/2019	0.132743056	CCT	MAH_CCT-18-03	CCT_MAH_CCT-18-03	MAH_CCT-18-03_201810--_00864	lion	F
02/10/2019 18:31	02/10/2019	0.771655093	CCT	IDO_CCT-18-01	CCT_IDO_CCT-18-01	IDO_CCT-18-01_201910--_00344	wilddog	NA
04/10/2019 00:43	04/10/2019	0.030231481	CCT	MAL_CCT-18-08	CCT_MAL_CCT-18-08	MAL_CCT-18-08_201910--_00050	spottedhyaena	NA
04/10/2019 23:08	04/10/2019	0.964328704	CCT	MAK_CCT-17-11	CCT_MAK_CCT-17-11	MAK_CCT-17-11_201910--_09132	spottedhyaena	NA
05/10/2019 04:30	05/10/2019	0.188148148	CCT	MAK_CCT-17-11	CCT_MAK_CCT-17-11	MAK_CCT-17-11_201910--_09133	spottedhyaena	NA
06/10/2019 04:57	06/10/2019	0.206319444	CCT	MAF_CCT-17-12	CCT_MAF_CCT-17-12	MAF_CCT-17-12_201810--_00109	spottedhyaena	NA
07/10/2019 03:52	07/10/2019	0.161678241	CCT	KSL_CCT-18-02	CCT_KSL_CCT-18-02	KSL_CCT-18-02_201910--_00128	spottedhyaena	NA
08/10/2019 20:05	08/10/2019	0.836921296	CCT	KIT_CCT-18-26	CCT_KIT_CCT-18-26	KIT_CCT-18-26_201911--_00018	spottedhyaena	NA
10/10/2019 05:10	10/10/2019	0.215335648	CCT	MAK_CCT-17-11	CCT_MAK_CCT-17-11	MAK_CCT-17-11_201911--_00205	spottedhyaena	NA
11/10/2019 00:00	11/10/2019	0.0003125	CCT	KIT_CCT-18-18	CCT_KIT_CCT-18-18	KIT_CCT-18-18_201911--_00018	spottedhyaena	NA
13/10/2019 06:53	13/10/2019	0.287210648	CCT	MAP_CCT-18-07	CCT_MAP_CCT-18-07	MAP_CCT-18-07_201911--_00040	wilddog	NA
13/10/2019 06:53	13/10/2019	0.287210648	CCT	MAP_CCT-18-07	CCT_MAP_CCT-18-07	MAP_CCT-18-07_201911--_00040	wilddog	NA
13/10/2019 22:56	13/10/2019	0.955729167	CCT	MAK_CCT-17-11	CCT_MAK_CCT-17-11	MAK_CCT-17-11_201911--_00457	leopard	M
14/10/2019 04:52	14/10/2019	0.203090278	CCT	MAK_CCT-17-11	CCT_MAK_CCT-17-11	MAK_CCT-17-11_201911--_00460	spottedhyaena	NA
14/10/2019 05:31	14/10/2019	0.230416667	CCT	KSL_CCT-18-02	CCT_KSL_CCT-18-02	KSL_CCT-18-02_201911--_00030	wilddog	NA
14/10/2019 05:44	14/10/2019	0.239085648	CCT	KSL_CCT-18-01	CCT_KSL_CCT-18-01	KSL_CCT-18-01_201911--_00022	wilddog	NA
16/10/2019 03:08	16/10/2019	0.13056713	CCT	KSL_CCT-18-01	CCT_KSL_CCT-18-01	KSL_CCT-18-01_201911--_00030	leopard	M
16/10/2019 23:29	16/10/2019	0.978622685	CCT	KSL_CCT-18-02	CCT_KSL_CCT-18-02	KSL_CCT-18-02_201911--_00038	leopard	NA
17/10/2019 01:48	17/10/2019	0.075219907	CCT	KSL_CCT-18-02	CCT_KSL_CCT-18-02	KSL_CCT-18-02_201911--_00039	spottedhyaena	NA
17/10/2019 05:56	17/10/2019	0.247581019	CCT	MAK_CCT-17-11	CCT_MAK_CCT-17-11	MAK_CCT-17-11_201911--_00664	spottedhyaena	NA
17/10/2019 18:53	17/10/2019	0.787476852	CCT	KIT_CCT-18-26	CCT_KIT_CCT-18-26	KIT_CCT-18-26_201911--_00185	lion	M
18/10/2019 18:09	18/10/2019	0.756365741	CCT	MAK_CCT-17-11	CCT_MAK_CCT-17-11	MAK_CCT-17-11_201911--_00733	wilddog	NA
18/10/2019 18:09	18/10/2019	0.756365741	CCT	MAK_CCT-17-11	CCT_MAK_CCT-17-11	MAK_CCT-17-11_201911--_00733	wilddog	NA
18/10/2019 18:09	18/10/2019	0.756365741	CCT	MAK_CCT-17-11	CCT_MAK_CCT-17-11	MAK_CCT-17-11_201911--_00733	wilddog	NA
18/10/2019 18:09	18/10/2019	0.756365741	CCT	MAK_CCT-17-11	CCT_MAK_CCT-17-11	MAK_CCT-17-11_201911--_00733	wilddog	NA
18/10/2019 18:09	18/10/2019	0.756365741	CCT	MAK_CCT-17-11	CCT_MAK_CCT-17-11	MAK_CCT-17-11_201911--_00733	wilddog	NA
19/10/2019 06:56	19/10/2019	0.289270833	CCT	KIT_CCT-18-11	CCT_KIT_CCT-18-11	KIT_CCT-18-11_201911--_00062	leopard	F
20/10/2019 01:56	20/10/2019	0.081030093	CCT	MAK_CCT-17-11	CCT_MAK_CCT-17-11	MAK_CCT-17-11_201911--_00742	leopard	M
20/10/2019 03:46	20/10/2019	0.15724537	CCT	MAL_RCP-NEW-3	CCT_MAL_RCP-NEW-3	MAL_RCP-NEW-3_201911--_00042	lion	M
22/10/2019 03:11	22/10/2019	0.133101852	CCT	MAL_RCP-NEW-3	CCT_MAL_RCP-NEW-3	MAL_RCP-NEW-3_201911--_00053	spottedhyaena	NA
23/10/2019 04:57	23/10/2019	0.206516204	CCT	MAL_RCP-NEW-3	CCT_MAL_RCP-NEW-3	MAL_RCP-NEW-3_201911--_00056	wilddog	NA
23/10/2019 04:58	23/10/2019	0.206944444	CCT	MAL_RCP-NEW-3	CCT_MAL_RCP-NEW-3	MAL_RCP-NEW-3_201911--_00057	wilddog	NA
23/10/2019 04:58	23/10/2019	0.206944444	CCT	MAL_RCP-NEW-3	CCT_MAL_RCP-NEW-3	MAL_RCP-NEW-3_201911--_00057	wilddog	NA
23/10/2019 04:58	23/10/2019	0.206944444	CCT	MAL_RCP-NEW-3	CCT_MAL_RCP-NEW-3	MAL_RCP-NEW-3_201911--_00057	wilddog	NA
24/10/2019 23:58	24/10/2019	0.999027778	CCT	MAK_CCT-17-11	CCT_MAK_CCT-17-11	MAK_CCT-17-11_201911--_01042	lion	F
24/10/2019 23:58	24/10/2019	0.999027778	CCT	MAK_CCT-17-11	CCT_MAK_CCT-17-11	MAK_CCT-17-11_201911--_01042	lion	M
24/10/2019 23:58	24/10/2019	0.999027778	CCT	MAK_CCT-17-11	CCT_MAK_CCT-17-11	MAK_CCT-17-11_201911--_01042	lion	NA
24/10/2019 23:58	24/10/2019	0.999050926	CCT	MAK_CCT-17-11	CCT_MAK_CCT-17-11	MAK_CCT-17-11_201911--_01044	lion	F
25/10/2019 02:34	25/10/2019	0.10712963	CCT	KSL_CCT-18-01	CCT_KSL_CCT-18-01	KSL_CCT-18-01_201911--_00153	leopard	M
29/10/2019 04:34	29/10/2019	0.190717593	CCT	KSL_CCT-18-02	CCT_KSL_CCT-18-02	KSL_CCT-18-02_201911--_00113	spottedhyaena	NA
30/10/2019 04:31	30/10/2019	0.188194444	CCT	MAK_CCT-17-11	CCT_MAK_CCT-17-11	MAK_CCT-17-11_201911--_01093	leopard	M
31/10/2019 19:08	31/10/2019	0.797905093	CCT	MAK_CCT-17-11	CCT_MAK_CCT-17-11	MAK_CCT-17-11_201911--_01123	wilddog	NA
01/11/2019 04:31	01/11/2019	0.188321759	CCT	MAH_CCT-18-17	CCT_MAH_CCT-18-17	MAH_CCT-18-17_201911--_00230	lion	M
03/11/2019 00:20	03/11/2019	0.014305556	CCT	KIT_CCT-18-26	CCT_KIT_CCT-18-26	KIT_CCT-18-26_201911--_00416	leopard	NA
03/11/2019 01:18	03/11/2019	0.054270833	CCT	KIT_CCT-18-26	CCT_KIT_CCT-18-26	KIT_CCT-18-26_201911--_00417	leopard	NA
03/11/2019 06:33	03/11/2019	0.273460648	CCT	MAP_CCT-18-07	CCT_MAP_CCT-18-07	MAP_CCT-18-07_201911--_00290	wilddog	NA
03/11/2019 06:33	03/11/2019	0.273460648	CCT	MAP_CCT-18-07	CCT_MAP_CCT-18-07	MAP_CCT-18-07_201911--_00290	wilddog	NA
06/11/2019 03:47	06/11/2019	0.157858796	CCT	MAL_CCT-18-08	CCT_MAL_CCT-18-08	MAL_CCT-18-08_201912--_00004	spottedhyaena	NA
06/11/2019 04:10	06/11/2019	0.173888889	CCT	IDO_CCT-17-02	CCT_IDO_CCT-17-02	IDO_CCT-17-02_201912--_00031	lion	M
07/11/2019 05:07	07/11/2019	0.21380787	CCT	IDO_CCT-17-02	CCT_IDO_CCT-17-02	IDO_CCT-17-02_201912--_00046	leopard	NA
12/11/2019 04:10	12/11/2019	0.173993056	CCT	IDO_CCT-17-08	CCT_IDO_CCT-17-08	IDO_CCT-17-08_201912--_00064	spottedhyaena	NA
17/11/2019 05:06	17/11/2019	0.212928241	CCT	IDO_CCT-17-08	CCT_IDO_CCT-17-08	IDO_CCT-17-08_201912--_00088	spottedhyaena	NA
18/11/2019 01:19	18/11/2019	0.055023148	CCT	MAL_CCT-18-08	CCT_MAL_CCT-18-08	MAL_CCT-18-08_201912--_00016	spottedhyaena	NA
18/11/2019 01:40	18/11/2019	0.069571759	CCT	MAL_RCP-NEW-3	CCT_MAL_RCP-NEW-3	MAL_RCP-NEW-3_201912--_00028	spottedhyaena	NA
24/11/2019 21:06	24/11/2019	0.879849537	CCT	IDO_CCT-17-08	CCT_IDO_CCT-17-08	IDO_CCT-17-08_201912--_00121	spottedhyaena	NA
29/11/2019 07:02	29/11/2019	0.29337963	CCT	MAL_CCT-17-01	CCT_MAL_CCT-17-01	MAL_CCT-17-01_201912--_00298	wilddog	NA
30/11/2019 04:28	30/11/2019	0.186423611	CCT	MAL_CCT-17-01	CCT_MAL_CCT-17-01	MAL_CCT-17-01_201912--_00304	spottedhyaena	NA
30/11/2019 21:16	30/11/2019	0.886759259	CCT	IDO_CCT-17-08	CCT_IDO_CCT-17-08	IDO_CCT-17-08_201912--_00236	spottedhyaena	NA
06/08/2018 03:58	06/08/2018	0.165648148	MIO	4	MIO_04	MIO_04_C113_20180824_00058	spottedhyaena	NA
06/08/2018 05:07	06/08/2018	0.213356481	MIO	3	MIO_03	MIO_03_C112_20180825_00034	spottedhyaena	NA
06/08/2018 12:36	06/08/2018	0.525474537	MIO	5	MIO_05	MIO_05_C117_20180824_00044	spottedhyaena	NA
06/08/2018 19:43	06/08/2018	0.821701389	MIO	4	MIO_04	MIO_04_C116_20180824_00048	spottedhyaena	NA
07/08/2018 00:51	07/08/2018	0.035891204	MIO	5	MIO_05	MIO_05_C118_20180824_00055	spottedhyaena	NA
07/08/2018 01:35	07/08/2018	0.066458333	MIO	4	MIO_04	MIO_04_C116_20180824_00050	spottedhyaena	NA
07/08/2018 04:35	07/08/2018	0.191168981	MIO	3	MIO_03	MIO_03_C112_20180825_00037	spottedhyaena	NA
07/08/2018 06:53	07/08/2018	0.286840278	MIO	4	MIO_04	MIO_04_C116_20180824_00051	spottedhyaena	NA
07/08/2018 19:17	07/08/2018	0.804108796	MIO	4	MIO_04	MIO_04_C113_20180824_00074	spottedhyaena	NA
08/08/2018 00:18	08/08/2018	0.012835648	MIO	3	MIO_03	MIO_03_C112_20180825_00041	spottedhyaena	NA
08/08/2018 00:58	08/08/2018	0.040706019	MIO	4	MIO_04	MIO_04_C116_20180824_00053	spottedhyaena	NA
08/08/2018 04:56	08/08/2018	0.205868056	MIO	5	MIO_05	MIO_05_C118_20180824_00056	spottedhyaena	NA
08/08/2018 05:14	08/08/2018	0.218680556	MIO	6	MIO_06	MIO_06_C127_20180824_00057	spottedhyaena	NA
08/08/2018 07:04	08/08/2018	0.294780093	MIO	12	MIO_12	MIO_12_C130_20180825_00070	leopard	F
08/08/2018 21:08	08/08/2018	0.88119213	MIO	20	MIO_20	MIO_20_C146_20180826_00044	spottedhyaena	NA
08/08/2018 21:18	08/08/2018	0.88806713	MIO	17	MIO_17	MIO_17_C139_20180825_00062	leopard	M
08/08/2018 21:49	08/08/2018	0.909189815	MIO	21	MIO_21	MIO_21_C039_20180826_00033	spottedhyaena	NA
08/08/2018 23:18	08/08/2018	0.971168981	MIO	9	MIO_09	MIO_09_C119_20180825_00034	leopard	M
09/08/2018 00:34	09/08/2018	0.023645833	MIO	8	MIO_08	MIO_08_C114_20180825_00032	leopard	M
09/08/2018 01:57	09/08/2018	0.081527778	MIO	5	MIO_05	MIO_05_C117_20180824_00056	spottedhyaena	NA
09/08/2018 06:35	09/08/2018	0.274710648	MIO	9	MIO_09	MIO_09_C120_20180825_00065	spottedhyaena	NA
09/08/2018 07:41	09/08/2018	0.320358796	MIO	9	MIO_09	MIO_09_C120_20180825_00066	spottedhyaena	NA
10/08/2018 06:39	10/08/2018	0.27744213	MIO	3	MIO_03	MIO_03_C112_20180825_00048	spottedhyaena	NA
10/08/2018 19:24	10/08/2018	0.808784722	MIO	4	MIO_04	MIO_04_C116_20180824_00065	spottedhyaena	NA
10/08/2018 19:44	10/08/2018	0.822372685	MIO	4	MIO_04	MIO_04_C116_20180824_00066	spottedhyaena	NA
10/08/2018 22:01	10/08/2018	0.918020833	MIO	12	MIO_12	MIO_12_C130_20180825_00098	leopard	F
10/08/2018 23:21	10/08/2018	0.973206019	MIO	4	MIO_04	MIO_04_C116_20180824_00068	leopard	M
11/08/2018 01:43	11/08/2018	0.072060185	MIO	10	MIO_10	MIO_10_C121_20180826_00153	spottedhyaena	NA
11/08/2018 04:27	11/08/2018	0.185636574	MIO	10	MIO_10	MIO_10_C121_20180826_00154	spottedhyaena	NA
11/08/2018 20:04	11/08/2018	0.836284722	MIO	1	MIO_01	MIO_01_C108_20180825_00574	spottedhyaena	NA
11/08/2018 21:45	11/08/2018	0.906921296	MIO	11	MIO_11	MIO_11_C126_20180826_00221	spottedhyaena	NA
11/08/2018 21:45	11/08/2018	0.906921296	MIO	11	MIO_11	MIO_11_C126_20180826_00221	spottedhyaena	NA
11/08/2018 23:05	11/08/2018	0.962152778	MIO	7	MIO_07	MIO_07_C124_20180826_00030	spottedhyaena	NA
11/08/2018 23:27	11/08/2018	0.977592593	MIO	7	MIO_07	MIO_07_C124_20180826_00032	spottedhyaena	NA
12/08/2018 00:01	12/08/2018	0.001354167	MIO	6	MIO_06	MIO_06_C127_20180824_00073	spottedhyaena	NA
12/08/2018 02:34	12/08/2018	0.106990741	MIO	9	MIO_09	MIO_09_C119_20180825_00043	spottedhyaena	NA
12/08/2018 05:55	12/08/2018	0.246875	MIO	3	MIO_03	MIO_03_C112_20180825_00049	spottedhyaena	NA
12/08/2018 06:23	12/08/2018	0.266041667	MIO	19	MIO_19	MIO_19_C143_20180826_00043	spottedhyaena	NA
12/08/2018 06:24	12/08/2018	0.267222222	MIO	19	MIO_19	MIO_19_C143_20180826_00044	spottedhyaena	NA
12/08/2018 07:32	12/08/2018	0.314479167	MIO	10	MIO_10	MIO_10_C121_20180826_00179	spottedhyaena	NA
12/08/2018 11:38	12/08/2018	0.48525463	MIO	6	MIO_06	MIO_06_C128_20180824_00051	wilddog	NA
12/08/2018 11:55	12/08/2018	0.496782407	MIO	22	MIO_22	MIO_22_C070_20180826_00081	leopard	NA
12/08/2018 19:48	12/08/2018	0.825439815	MIO	7	MIO_07	MIO_07_C123_20180826_00076	wilddog	#N/A
12/08/2018 20:05	12/08/2018	0.836805556	MIO	19	MIO_19	MIO_19_C143_20180826_00051	spottedhyaena	NA
12/08/2018 20:24	12/08/2018	0.850509259	MIO	7	MIO_07	MIO_07_C123_20180826_00077	spottedhyaena	NA
12/08/2018 20:28	12/08/2018	0.852800926	MIO	5	MIO_05	MIO_05_C117_20180824_00067	spottedhyaena	NA
12/08/2018 20:28	12/08/2018	0.852800926	MIO	5	MIO_05	MIO_05_C117_20180824_00067	spottedhyaena	NA
12/08/2018 20:28	12/08/2018	0.853287037	MIO	5	MIO_05	MIO_05_C117_20180824_00068	spottedhyaena	NA
12/08/2018 20:28	12/08/2018	0.853287037	MIO	5	MIO_05	MIO_05_C117_20180824_00068	spottedhyaena	NA
12/08/2018 21:03	12/08/2018	0.8771875	MIO	6	MIO_06	MIO_06_C127_20180824_00078	spottedhyaena	NA
12/08/2018 22:58	12/08/2018	0.957037037	MIO	5	MIO_05	MIO_05_C118_20180824_00073	spottedhyaena	NA
13/08/2018 00:33	13/08/2018	0.023576389	MIO	4	MIO_04	MIO_04_C116_20180824_00080	spottedhyaena	NA
13/08/2018 00:33	13/08/2018	0.023576389	MIO	4	MIO_04	MIO_04_C116_20180824_00080	spottedhyaena	NA
13/08/2018 00:33	13/08/2018	0.023576389	MIO	4	MIO_04	MIO_04_C116_20180824_00080	spottedhyaena	NA
13/08/2018 00:59	13/08/2018	0.041585648	MIO	5	MIO_05	MIO_05_C118_20180824_00074	spottedhyaena	NA
13/08/2018 02:24	13/08/2018	0.100231481	MIO	19	MIO_19	MIO_19_C144_20180826_00033	leopard	F
13/08/2018 04:39	13/08/2018	0.193946759	MIO	17	MIO_17	MIO_17_C139_20180825_00099	spottedhyaena	NA
13/08/2018 04:39	13/08/2018	0.194351852	MIO	17	MIO_17	MIO_17_C139_20180825_00100	spottedhyaena	NA
13/08/2018 06:14	13/08/2018	0.25974537	MIO	11	MIO_11	MIO_11_C125_20180826_00077	wilddog	M
13/08/2018 14:08	13/08/2018	0.589456019	MIO	10	MIO_10	MIO_10_C121_20180826_00189	lion	F
13/08/2018 14:11	13/08/2018	0.591053241	MIO	10	MIO_10	MIO_10_C121_20180826_00197	lion	F
13/08/2018 19:41	13/08/2018	0.820763889	MIO	5	MIO_05	MIO_05_C117_20180824_00074	spottedhyaena	NA
14/08/2018 00:14	14/08/2018	0.010185185	MIO	11	MIO_11	MIO_11_C126_20180826_00306	wilddog	M
14/08/2018 06:24	14/08/2018	0.26724537	MIO	11	MIO_11	MIO_11_C126_20180826_00307	wilddog	M
14/08/2018 17:58	14/08/2018	0.748842593	MIO	10	MIO_10	MIO_10_C121_20180826_00213	lion	NA
14/08/2018 19:17	14/08/2018	0.804016204	MIO	7	MIO_07	MIO_07_C123_20180826_00080	wilddog	M
14/08/2018 19:30	14/08/2018	0.813125	MIO	19	MIO_19	MIO_19_C143_20180826_00053	wilddog	M
14/08/2018 22:26	14/08/2018	0.934895833	MIO	19	MIO_19	MIO_19_C143_20180826_00054	wilddog	M
15/08/2018 07:16	15/08/2018	0.303368056	MIO	22	MIO_22	MIO_22_C070_20180826_00089	leopard	NA
15/08/2018 20:59	15/08/2018	0.874641204	MIO	4	MIO_04	MIO_04_C116_20180824_00086	spottedhyaena	NA
16/08/2018 01:28	16/08/2018	0.061284722	MIO	1	MIO_01	MIO_01_C108_20180825_00785	spottedhyaena	NA
16/08/2018 04:24	16/08/2018	0.183900463	MIO	2	MIO_02	MIO_02_C110_20180825_00061	spottedhyaena	NA
16/08/2018 05:12	16/08/2018	0.217337963	MIO	7	MIO_07	MIO_07_C123_20180826_00082	spottedhyaena	NA
16/08/2018 05:39	16/08/2018	0.235914352	MIO	17	MIO_17	MIO_17_C139_20180825_00133	spottedhyaena	NA
16/08/2018 07:06	16/08/2018	0.296365741	MIO	7	MIO_07	MIO_07_C124_20180826_00037	spottedhyaena	NA
16/08/2018 23:14	16/08/2018	0.968356481	MIO	11	MIO_11	MIO_11_C125_20180826_00084	spottedhyaena	NA
16/08/2018 23:27	16/08/2018	0.977511574	MIO	6	MIO_06	MIO_06_C127_20180824_00089	spottedhyaena	NA
16/08/2018 23:52	16/08/2018	0.995	MIO	11	MIO_11	MIO_11_C125_20180826_00086	spottedhyaena	NA
17/08/2018 00:12	17/08/2018	0.008819444	MIO	5	MIO_05	MIO_05_C118_20180824_00080	spottedhyaena	NA
17/08/2018 00:43	17/08/2018	0.030011574	MIO	6	MIO_06	MIO_06_C127_20180824_00091	wilddog	M
17/08/2018 05:09	17/08/2018	0.214780093	MIO	13	MIO_13	MIO_13_C131_20180825_00262	spottedhyaena	NA
17/08/2018 05:15	17/08/2018	0.219421296	MIO	5	MIO_05	MIO_05_C118_20180824_00083	spottedhyaena	NA
17/08/2018 05:15	17/08/2018	0.219421296	MIO	5	MIO_05	MIO_05_C118_20180824_00083	spottedhyaena	NA
17/08/2018 05:48	17/08/2018	0.242326389	MIO	5	MIO_05	MIO_05_C118_20180824_00093	wilddog	M
17/08/2018 06:10	17/08/2018	0.257002315	MIO	4	MIO_04	MIO_04_C116_20180824_00097	wilddog	M
17/08/2018 06:28	17/08/2018	0.270034722	MIO	1	MIO_01	MIO_01_C108_20180825_00826	spottedhyaena	NA
17/08/2018 06:34	17/08/2018	0.273912037	MIO	1	MIO_01	MIO_01_C108_20180825_00827	spottedhyaena	NA
17/08/2018 07:29	17/08/2018	0.311863426	MIO	5	MIO_05	MIO_05_C118_20180824_00100	spottedhyaena	NA
17/08/2018 07:29	17/08/2018	0.312361111	MIO	5	MIO_05	MIO_05_C118_20180824_00102	spottedhyaena	NA
17/08/2018 07:38	17/08/2018	0.318726852	MIO	1	MIO_01	MIO_01_C108_20180825_00829	spottedhyaena	NA
18/08/2018 00:45	18/08/2018	0.031782407	MIO	1	MIO_01	MIO_01_C108_20180825_00885	spottedhyaena	NA
18/08/2018 00:47	18/08/2018	0.032928241	MIO	10	MIO_10	MIO_10_C121_20180826_00218	leopard	NA
18/08/2018 01:48	18/08/2018	0.075393519	MIO	17	MIO_17	MIO_17_C139_20180825_00153	spottedhyaena	NA
18/08/2018 03:31	18/08/2018	0.146574074	MIO	9	MIO_09	MIO_09_C120_20180825_00091	spottedhyaena	NA
18/08/2018 03:33	18/08/2018	0.148252315	MIO	9	MIO_09	MIO_09_C120_20180825_00092	spottedhyaena	NA
18/08/2018 03:36	18/08/2018	0.15005787	MIO	9	MIO_09	MIO_09_C120_20180825_00093	spottedhyaena	NA
18/08/2018 04:27	18/08/2018	0.185706019	MIO	8	MIO_08	MIO_08_C115_20180825_00040	spottedhyaena	NA
18/08/2018 04:28	18/08/2018	0.186782407	MIO	8	MIO_08	MIO_08_C115_20180825_00041	spottedhyaena	NA
18/08/2018 04:30	18/08/2018	0.188125	MIO	8	MIO_08	MIO_08_C115_20180825_00042	spottedhyaena	NA
18/08/2018 05:35	18/08/2018	0.232916667	MIO	1	MIO_01	MIO_01_C108_20180825_00886	wilddog	M
18/08/2018 20:19	18/08/2018	0.84681713	MIO	21	MIO_21	MIO_21_C039_20180826_00087	spottedhyaena	NA
18/08/2018 22:37	18/08/2018	0.942592593	MIO	17	MIO_17	MIO_17_C139_20180825_00158	spottedhyaena	NA
19/08/2018 01:11	19/08/2018	0.049791667	MIO	3	MIO_03	MIO_03_C111_20180825_00076	spottedhyaena	NA
19/08/2018 01:12	19/08/2018	0.050358796	MIO	3	MIO_03	MIO_03_C111_20180825_00077	spottedhyaena	NA
19/08/2018 01:39	19/08/2018	0.069398148	MIO	17	MIO_17	MIO_17_C139_20180825_00162	spottedhyaena	NA
19/08/2018 01:54	19/08/2018	0.079363426	MIO	4	MIO_04	MIO_04_C113_20180824_00168	spottedhyaena	NA
19/08/2018 02:20	19/08/2018	0.097291667	MIO	19	MIO_19	MIO_19_C143_20180826_00074	lion	F
19/08/2018 02:21	19/08/2018	0.098090278	MIO	19	MIO_19	MIO_19_C144_20180826_00052	lion	F
19/08/2018 02:21	19/08/2018	0.098576389	MIO	19	MIO_19	MIO_19_C144_20180826_00053	lion	F
19/08/2018 02:21	19/08/2018	0.098576389	MIO	19	MIO_19	MIO_19_C144_20180826_00053	lion	F
19/08/2018 03:06	19/08/2018	0.129490741	MIO	3	MIO_03	MIO_03_C112_20180825_00055	spottedhyaena	NA
19/08/2018 03:29	19/08/2018	0.145243056	MIO	22	MIO_22	MIO_22_C070_20180826_00091	spottedhyaena	NA
19/08/2018 04:35	19/08/2018	0.190983796	MIO	3	MIO_03	MIO_03_C111_20180825_00079	spottedhyaena	NA
19/08/2018 05:00	19/08/2018	0.20849537	MIO	8	MIO_08	MIO_08_C114_20180825_00042	wilddog	M
19/08/2018 05:28	19/08/2018	0.228402778	MIO	7	MIO_07	MIO_07_C124_20180826_00044	spottedhyaena	NA
19/08/2018 06:41	19/08/2018	0.278865741	MIO	6	MIO_06	MIO_06_C127_20180824_00097	spottedhyaena	NA
19/08/2018 20:59	19/08/2018	0.874421296	MIO	11	MIO_11	MIO_11_C125_20180826_00089	spottedhyaena	NA
20/08/2018 00:01	20/08/2018	0.001076389	MIO	21	MIO_21	MIO_21_C036_20180826_00077	spottedhyaena	NA
20/08/2018 00:05	20/08/2018	0.003587963	MIO	21	MIO_21	MIO_21_C036_20180826_00078	spottedhyaena	NA
20/08/2018 00:50	20/08/2018	0.035219907	MIO	20	MIO_20	MIO_20_C145_20180826_00047	spottedhyaena	NA
21/08/2018 00:51	21/08/2018	0.03568287	MIO	3	MIO_03	MIO_03_C112_20180825_00057	spottedhyaena	NA
21/08/2018 06:39	21/08/2018	0.277222222	MIO	7	MIO_07	MIO_07_C124_20180826_00048	lion	F
21/08/2018 19:48	21/08/2018	0.825150463	MIO	7	MIO_07	MIO_07_C123_20180826_00097	leopard	F
21/08/2018 21:18	21/08/2018	0.887650463	MIO	6	MIO_06	MIO_06_C127_20180824_00106	leopard	F
21/08/2018 22:01	21/08/2018	0.918043981	MIO	11	MIO_11	MIO_11_C126_20180826_00555	wilddog	M
22/08/2018 03:35	22/08/2018	0.149328704	MIO	4	MIO_04	MIO_04_C116_20180824_00113	lion	M
22/08/2018 23:25	22/08/2018	0.976203704	MIO	6	MIO_06	MIO_06_C127_20180824_00112	wilddog	M
24/08/2018 23:58	24/08/2018	0.998668981	MIO	17	MIO_17	MIO_17_C139_20180825_00293	spottedhyaena	NA
25/08/2018 04:13	25/08/2018	0.176006944	MIO	19	MIO_19	MIO_19_C143_20180826_00090	spottedhyaena	NA
26/08/2018 02:49	26/08/2018	0.11775463	MIO	3	MIO_03	MIO_03_C112_20180925_00008	spottedhyaena	NA
26/08/2018 02:58	26/08/2018	0.124143519	MIO	9	MIO_09	MIO_09_C119_20180925_00006	spottedhyaena	NA
26/08/2018 06:15	26/08/2018	0.260787037	MIO	5	MIO_05	MIO_05_C118_20180924_00014	wilddog	M
26/08/2018 16:01	26/08/2018	0.667986111	MIO	15	MIO_15	MIO_15_C136_20180925_00013	lion	M
26/08/2018 21:46	26/08/2018	0.907083333	MIO	5	MIO_05	MIO_05_C118_20180924_00017	wilddog	M
26/08/2018 22:26	26/08/2018	0.935185185	MIO	22	MIO_22	MIO_22_C085_20180926_00020	leopard	F
26/08/2018 22:27	26/08/2018	0.9359375	MIO	22	MIO_22	MIO_22_C070_20180926_00018	leopard	NA
27/08/2018 00:28	27/08/2018	0.019814815	MIO	3	MIO_03	MIO_03_C112_20180925_00010	spottedhyaena	NA
27/08/2018 00:31	27/08/2018	0.022094907	MIO	4	MIO_04	MIO_04_C116_20180924_00038	wilddog	M
28/08/2018 00:34	28/08/2018	0.02400463	MIO	5	MIO_05	MIO_05_C118_20180924_00022	spottedhyaena	NA
28/08/2018 00:45	28/08/2018	0.031805556	MIO	3	MIO_03	MIO_03_C112_20180925_00015	spottedhyaena	NA
28/08/2018 00:50	28/08/2018	0.034930556	MIO	3	MIO_03	MIO_03_C112_20180925_00016	spottedhyaena	NA
28/08/2018 01:23	28/08/2018	0.057881944	MIO	4	MIO_04	MIO_04_C113_20180924_00012	spottedhyaena	NA
28/08/2018 03:58	28/08/2018	0.165636574	MIO	3	MIO_03	MIO_03_C112_20180925_00017	spottedhyaena	NA
28/08/2018 05:54	28/08/2018	0.246400463	MIO	7	MIO_07	MIO_07_C124_20180924_00009	leopard	M
28/08/2018 17:42	28/08/2018	0.7375	MIO	13	MIO_13	MIO_13_C132_20180925_00047	leopard	NA
28/08/2018 23:35	28/08/2018	0.98318287	MIO	6	MIO_06	MIO_06_C128_20180924_00030	lion	F
29/08/2018 00:21	29/08/2018	0.014918981	MIO	21	MIO_21	MIO_21_C036_20180926_00027	spottedhyaena	NA
29/08/2018 01:10	29/08/2018	0.048969907	MIO	20	MIO_20	MIO_20_C146_20180926_00061	spottedhyaena	NA
29/08/2018 01:37	29/08/2018	0.067731481	MIO	7	MIO_07	MIO_07_C124_20180924_00012	leopard	F
29/08/2018 02:17	29/08/2018	0.09525463	MIO	19	MIO_19	MIO_19_C143_20180926_00030	spottedhyaena	NA
29/08/2018 03:35	29/08/2018	0.149988426	MIO	21	MIO_21	MIO_21_C039_20180926_00019	spottedhyaena	NA
29/08/2018 08:02	29/08/2018	0.334907407	MIO	17	MIO_17	MIO_17_C139_20180925_00058	spottedhyaena	NA
29/08/2018 20:04	29/08/2018	0.836631944	MIO	4	MIO_04	MIO_04_C116_20180924_00046	spottedhyaena	NA
29/08/2018 21:54	29/08/2018	0.913078704	MIO	4	MIO_04	MIO_04_C116_20180924_00047	spottedhyaena	NA
29/08/2018 21:55	29/08/2018	0.913541667	MIO	4	MIO_04	MIO_04_C116_20180924_00048	spottedhyaena	NA
29/08/2018 22:19	29/08/2018	0.930393519	MIO	7	MIO_07	MIO_07_C124_20180924_00014	leopard	M
29/08/2018 22:27	29/08/2018	0.936030093	MIO	22	MIO_22	MIO_22_C085_20180926_00024	spottedhyaena	NA
30/08/2018 01:56	30/08/2018	0.081099537	MIO	5	MIO_05	MIO_05_C118_20180924_00027	lion	M
30/08/2018 02:00	30/08/2018	0.083576389	MIO	4	MIO_04	MIO_04_C113_20180924_00018	lion	F
30/08/2018 04:51	30/08/2018	0.202488426	MIO	17	MIO_17	MIO_17_C139_20180925_00061	spottedhyaena	NA
30/08/2018 07:09	30/08/2018	0.298333333	MIO	1	MIO_01	MIO_01_C107_20180925_00086	lion	NA
31/08/2018 01:12	31/08/2018	0.050381944	MIO	12	MIO_12	MIO_12_C129_20180925_00070	leopard	F
31/08/2018 10:45	31/08/2018	0.448194444	MIO	4	MIO_04	MIO_04_C113_20180924_00022	lion	F
31/08/2018 20:22	31/08/2018	0.849039352	MIO	21	MIO_21	MIO_21_C039_20180926_00029	lion	M
01/09/2018 01:46	01/09/2018	0.073854167	MIO	5	MIO_05	MIO_05_C118_20180924_00035	leopard	NA
01/09/2018 03:27	01/09/2018	0.144143519	MIO	3	MIO_03	MIO_03_C111_20180925_00019	lion	F
01/09/2018 22:42	01/09/2018	0.946412037	MIO	17	MIO_17	MIO_17_C139_20180925_00072	spottedhyaena	NA
02/09/2018 01:02	02/09/2018	0.043657407	MIO	2	MIO_02	MIO_02_C110_20180925_00051	spottedhyaena	NA
02/09/2018 21:06	02/09/2018	0.879467593	MIO	17	MIO_17	MIO_17_C139_20180925_00073	spottedhyaena	NA
02/09/2018 21:53	02/09/2018	0.91212963	MIO	1	MIO_01	MIO_01_C107_20180925_00116	lion	F
02/09/2018 21:54	02/09/2018	0.912858796	MIO	1	MIO_01	MIO_01_C107_20180925_00117	lion	F
03/09/2018 03:19	03/09/2018	0.138877315	MIO	24	MIO_24	MIO_24_R103_20180926_00034	leopard	NA
03/09/2018 04:04	03/09/2018	0.169675926	MIO	23	MIO_23	MIO_23_C018_20180926_00062	spottedhyaena	NA
03/09/2018 06:27	03/09/2018	0.268865741	MIO	7	MIO_07	MIO_07_C124_20180924_00070	spottedhyaena	NA
03/09/2018 07:15	03/09/2018	0.302488426	MIO	5	MIO_05	MIO_05_C118_20180924_00039	wilddog	F
03/09/2018 10:05	03/09/2018	0.420173611	MIO	14	MIO_14	MIO_14_C133_20180925_00245	lion	F
03/09/2018 10:05	03/09/2018	0.42068287	MIO	14	MIO_14	MIO_14_C133_20180925_00248	lion	F
03/09/2018 10:05	03/09/2018	0.42068287	MIO	14	MIO_14	MIO_14_C133_20180925_00248	lion	F
03/09/2018 19:05	03/09/2018	0.795277778	MIO	22	MIO_22	MIO_22_C070_20180926_00072	spottedhyaena	NA
03/09/2018 19:59	03/09/2018	0.833229167	MIO	25	MIO_25	MIO_25_C020_20180926_00097	leopard	NA
03/09/2018 21:14	03/09/2018	0.884768519	MIO	4	MIO_04	MIO_04_C113_20180924_00034	spottedhyaena	NA
03/09/2018 21:29	03/09/2018	0.895717593	MIO	19	MIO_19	MIO_19_C143_20180926_00061	spottedhyaena	NA
03/09/2018 21:37	03/09/2018	0.90130787	MIO	5	MIO_05	MIO_05_C118_20180924_00042	spottedhyaena	NA
03/09/2018 23:46	03/09/2018	0.990601852	MIO	21	MIO_21	MIO_21_C039_20180926_00038	spottedhyaena	NA
03/09/2018 23:57	03/09/2018	0.997939815	MIO	20	MIO_20	MIO_20_C146_20180926_00080	spottedhyaena	NA
04/09/2018 00:29	04/09/2018	0.020763889	MIO	10	MIO_10	MIO_10_R098_20180926_00065	leopard	M
04/09/2018 00:41	04/09/2018	0.029027778	MIO	21	MIO_21	MIO_21_C039_20180926_00039	spottedhyaena	NA
04/09/2018 01:49	04/09/2018	0.075810185	MIO	6	MIO_06	MIO_06_C127_20180924_00032	spottedhyaena	NA
04/09/2018 04:18	04/09/2018	0.179444444	MIO	25	MIO_25	MIO_25_C020_20180926_00098	spottedhyaena	NA
06/09/2018 00:48	06/09/2018	0.033587963	MIO	4	MIO_04	MIO_04_C113_20180924_00036	spottedhyaena	NA
06/09/2018 03:55	06/09/2018	0.163668981	MIO	4	MIO_04	MIO_04_C116_20180924_00087	spottedhyaena	NA
06/09/2018 04:27	06/09/2018	0.185787037	MIO	19	MIO_19	MIO_19_C143_20180926_00065	spottedhyaena	NA
06/09/2018 05:35	06/09/2018	0.232777778	MIO	4	MIO_04	MIO_04_C116_20180924_00089	wilddog	F
06/09/2018 20:29	06/09/2018	0.853715278	MIO	3	MIO_03	MIO_03_C112_20180925_00031	spottedhyaena	NA
06/09/2018 22:11	06/09/2018	0.924710648	MIO	4	MIO_04	MIO_04_C116_20180924_00090	spottedhyaena	NA
06/09/2018 23:35	06/09/2018	0.982928241	MIO	5	MIO_05	MIO_05_C118_20180924_00044	spottedhyaena	NA
07/09/2018 00:06	07/09/2018	0.004247685	MIO	3	MIO_03	MIO_03_C112_20180925_00032	spottedhyaena	NA
07/09/2018 01:37	07/09/2018	0.067453704	MIO	7	MIO_07	MIO_07_C123_20180924_00098	lion	F
07/09/2018 03:36	07/09/2018	0.150358796	MIO	25	MIO_25	MIO_25_C020_20180926_00109	spottedhyaena	NA
07/09/2018 05:35	07/09/2018	0.233078704	MIO	4	MIO_04	MIO_04_C113_20180924_00040	spottedhyaena	NA
07/09/2018 19:09	07/09/2018	0.798402778	MIO	7	MIO_07	MIO_07_C124_20180924_00080	leopard	M
07/09/2018 20:02	07/09/2018	0.835	MIO	6	MIO_06	MIO_06_C127_20180924_00036	leopard	M
08/09/2018 00:50	08/09/2018	0.034976852	MIO	19	MIO_19	MIO_19_C143_20180926_00073	wilddog	M
08/09/2018 01:39	08/09/2018	0.069247685	MIO	3	MIO_03	MIO_03_C111_20180925_00024	spottedhyaena	NA
08/09/2018 02:38	08/09/2018	0.110185185	MIO	1	MIO_01	MIO_01_C108_20180925_00447	spottedhyaena	NA
08/09/2018 06:37	08/09/2018	0.276365741	MIO	3	MIO_03	MIO_03_C112_20180925_00033	spottedhyaena	NA
08/09/2018 19:04	08/09/2018	0.794699074	MIO	3	MIO_03	MIO_03_C112_20180925_00034	spottedhyaena	NA
08/09/2018 19:08	08/09/2018	0.797662037	MIO	22	MIO_22	MIO_22_C070_20180926_00085	spottedhyaena	NA
08/09/2018 20:24	08/09/2018	0.850393519	MIO	8	MIO_08	MIO_08_C114_20180925_00040	spottedhyaena	NA
08/09/2018 20:25	08/09/2018	0.851099537	MIO	8	MIO_08	MIO_08_C114_20180925_00041	spottedhyaena	NA
08/09/2018 20:43	08/09/2018	0.863240741	MIO	1	MIO_01	MIO_01_C107_20180925_00166	spottedhyaena	NA
09/09/2018 00:13	09/09/2018	0.009259259	MIO	11	MIO_11	MIO_11_C125_20180924_00229	spottedhyaena	NA
09/09/2018 02:58	09/09/2018	0.123784722	MIO	5	MIO_05	MIO_05_C118_20180924_00049	spottedhyaena	NA
09/09/2018 22:08	09/09/2018	0.922581019	MIO	7	MIO_07	MIO_07_C124_20180924_00101	spottedhyaena	NA
09/09/2018 22:38	09/09/2018	0.943611111	MIO	17	MIO_17	MIO_17_C139_20180925_00141	spottedhyaena	NA
09/09/2018 22:52	09/09/2018	0.953275463	MIO	19	MIO_19	MIO_19_C143_20180926_00074	spottedhyaena	NA
10/09/2018 01:26	10/09/2018	0.060231481	MIO	25	MIO_25	MIO_25_C020_20180926_00121	spottedhyaena	NA
10/09/2018 03:01	10/09/2018	0.125821759	MIO	4	MIO_04	MIO_04_C116_20180924_00104	spottedhyaena	NA
10/09/2018 04:26	10/09/2018	0.18494213	MIO	17	MIO_17	MIO_17_C139_20180925_00146	spottedhyaena	NA
10/09/2018 04:26	10/09/2018	0.18494213	MIO	17	MIO_17	MIO_17_C139_20180925_00146	spottedhyaena	NA
10/09/2018 04:26	10/09/2018	0.18494213	MIO	17	MIO_17	MIO_17_C139_20180925_00146	spottedhyaena	NA
10/09/2018 04:26	10/09/2018	0.18494213	MIO	17	MIO_17	MIO_17_C139_20180925_00146	spottedhyaena	NA
10/09/2018 05:15	10/09/2018	0.219201389	MIO	17	MIO_17	MIO_17_C139_20180925_00148	spottedhyaena	NA
10/09/2018 05:20	10/09/2018	0.222511574	MIO	5	MIO_05	MIO_05_C118_20180924_00050	spottedhyaena	NA
10/09/2018 05:57	10/09/2018	0.248333333	MIO	9	MIO_09	MIO_09_C119_20180925_00040	wilddog	NA
10/09/2018 06:02	10/09/2018	0.252013889	MIO	4	MIO_04	MIO_04_C113_20180924_00046	spottedhyaena	NA
10/09/2018 06:29	10/09/2018	0.270185185	MIO	8	MIO_08	MIO_08_C115_20180925_00035	wilddog	NA
10/09/2018 06:29	10/09/2018	0.270613426	MIO	8	MIO_08	MIO_08_C115_20180925_00036	wilddog	M
10/09/2018 13:16	10/09/2018	0.553263889	MIO	25	MIO_25	MIO_25_R102_20180926_07952	leopard	NA
10/09/2018 18:54	10/09/2018	0.787673611	MIO	1	MIO_01	MIO_01_C108_20180925_00453	wilddog	M
10/09/2018 18:54	10/09/2018	0.787673611	MIO	1	MIO_01	MIO_01_C108_20180925_00453	wilddog	NA
10/09/2018 19:55	10/09/2018	0.830405093	MIO	11	MIO_11	MIO_11_C125_20180924_00241	spottedhyaena	NA
10/09/2018 22:22	10/09/2018	0.932604167	MIO	4	MIO_04	MIO_04_C116_20180924_00108	spottedhyaena	NA
10/09/2018 23:52	10/09/2018	0.995081019	MIO	26	MIO_26	MIO_26_B039_20180926_00552	spottedhyaena	NA
11/09/2018 04:59	11/09/2018	0.208275463	MIO	7	MIO_07	MIO_07_C124_20180924_00102	spottedhyaena	NA
11/09/2018 05:10	11/09/2018	0.215613426	MIO	26	MIO_26	MIO_26_B039_20180926_00553	spottedhyaena	NA
11/09/2018 05:20	11/09/2018	0.222835648	MIO	1	MIO_01	MIO_01_C108_20180925_00454	wilddog	NA
11/09/2018 05:21	11/09/2018	0.223333333	MIO	1	MIO_01	MIO_01_C108_20180925_00455	wilddog	NA
11/09/2018 05:31	11/09/2018	0.230069444	MIO	19	MIO_19	MIO_19_C143_20180926_00081	spottedhyaena	NA
11/09/2018 20:16	11/09/2018	0.844930556	MIO	4	MIO_04	MIO_04_C116_20180924_00124	spottedhyaena	NA
11/09/2018 20:28	11/09/2018	0.853263889	MIO	3	MIO_03	MIO_03_C112_20180925_00038	leopard	M
11/09/2018 20:28	11/09/2018	0.853263889	MIO	3	MIO_03	MIO_03_C112_20180925_00038	leopard	F
11/09/2018 20:58	11/09/2018	0.874039352	MIO	5	MIO_05	MIO_05_C118_20180924_00059	spottedhyaena	NA
11/09/2018 21:50	11/09/2018	0.910266204	MIO	8	MIO_08	MIO_08_C114_20180925_00047	leopard	M
12/09/2018 00:00	12/09/2018	0.000462963	MIO	3	MIO_03	MIO_03_C111_20180925_00028	spottedhyaena	NA
12/09/2018 22:29	12/09/2018	0.937395833	MIO	18	MIO_18	MIO_18_C142_20180924_00155	spottedhyaena	NA
13/09/2018 01:08	13/09/2018	0.047627315	MIO	17	MIO_17	MIO_17_C139_20180925_00153	spottedhyaena	NA
13/09/2018 01:22	13/09/2018	0.057384259	MIO	25	MIO_25	MIO_25_R102_20180926_09449	lion	M
13/09/2018 02:22	13/09/2018	0.098773148	MIO	25	MIO_25	MIO_25_C020_20180926_00133	lion	M
13/09/2018 07:34	13/09/2018	0.31556713	MIO	17	MIO_17	MIO_17_C139_20180925_00155	spottedhyaena	NA
13/09/2018 21:56	13/09/2018	0.9140625	MIO	7	MIO_07	MIO_07_C124_20180924_00109	spottedhyaena	NA
13/09/2018 22:33	13/09/2018	0.93994213	MIO	5	MIO_05	MIO_05_C118_20180924_00067	spottedhyaena	NA
13/09/2018 22:40	13/09/2018	0.944710648	MIO	7	MIO_07	MIO_07_C124_20180924_00110	spottedhyaena	NA
13/09/2018 23:11	13/09/2018	0.966458333	MIO	4	MIO_04	MIO_04_C116_20180924_00134	spottedhyaena	NA
14/09/2018 03:38	14/09/2018	0.152071759	MIO	5	MIO_05	MIO_05_C118_20180924_00068	spottedhyaena	NA
14/09/2018 05:10	14/09/2018	0.215694444	MIO	2	MIO_02	MIO_02_C110_20180925_00134	spottedhyaena	NA
14/09/2018 20:54	14/09/2018	0.871053241	MIO	2	MIO_02	MIO_02_C109_20180925_00175	leopard	F
14/09/2018 20:54	14/09/2018	0.871053241	MIO	2	MIO_02	MIO_02_C109_20180925_00175	leopard	M
15/09/2018 02:33	15/09/2018	0.106365741	MIO	17	MIO_17	MIO_17_C139_20180925_00182	spottedhyaena	NA
16/09/2018 00:06	16/09/2018	0.004560185	MIO	3	MIO_03	MIO_03_C112_20180925_00045	spottedhyaena	NA
16/09/2018 06:42	16/09/2018	0.279699074	MIO	6	MIO_06	MIO_06_C127_20180924_00047	spottedhyaena	NA
16/09/2018 17:23	16/09/2018	0.724467593	MIO	13	MIO_13	MIO_13_C132_20180925_00214	lion	F
16/09/2018 17:31	16/09/2018	0.730150463	MIO	13	MIO_13	MIO_13_C132_20180925_00218	lion	F
16/09/2018 17:32	16/09/2018	0.730949074	MIO	13	MIO_13	MIO_13_C132_20180925_00220	lion	F
16/09/2018 22:00	16/09/2018	0.916863426	MIO	17	MIO_17	MIO_17_C139_20180925_00191	spottedhyaena	NA
16/09/2018 22:35	16/09/2018	0.941226852	MIO	17	MIO_17	MIO_17_C139_20180925_00195	spottedhyaena	NA
16/09/2018 22:36	16/09/2018	0.94193287	MIO	17	MIO_17	MIO_17_C139_20180925_00196	spottedhyaena	NA
16/09/2018 22:51	16/09/2018	0.952372685	MIO	3	MIO_03	MIO_03_C111_20180925_00034	spottedhyaena	NA
17/09/2018 01:53	17/09/2018	0.078483796	MIO	23	MIO_23	MIO_23_C018_20180926_00166	spottedhyaena	NA
17/09/2018 01:58	17/09/2018	0.082152778	MIO	9	MIO_09	MIO_09_C119_20180925_00062	spottedhyaena	NA
17/09/2018 06:04	17/09/2018	0.253240741	MIO	25	MIO_25	MIO_25_C020_20180926_00139	spottedhyaena	NA
17/09/2018 10:15	17/09/2018	0.427743056	MIO	26	MIO_26	MIO_26_B039_20180926_01526	lion	NA
17/09/2018 13:27	17/09/2018	0.560636574	MIO	13	MIO_13	MIO_13_C132_20180925_00235	lion	F
17/09/2018 13:28	17/09/2018	0.561643519	MIO	13	MIO_13	MIO_13_C132_20180925_00236	lion	F
17/09/2018 13:36	17/09/2018	0.567025463	MIO	13	MIO_13	MIO_13_C132_20180925_00237	lion	F
17/09/2018 17:15	17/09/2018	0.719039352	MIO	13	MIO_13	MIO_13_C132_20180925_00241	lion	F
17/09/2018 18:43	17/09/2018	0.780196759	MIO	13	MIO_13	MIO_13_C132_20180925_00242	lion	NA
17/09/2018 19:13	17/09/2018	0.801122685	MIO	13	MIO_13	MIO_13_C132_20180925_00244	lion	F
17/09/2018 22:48	17/09/2018	0.9503125	MIO	25	MIO_25	MIO_25_C020_20180926_00151	lion	M
18/09/2018 00:30	18/09/2018	0.021238426	MIO	7	MIO_07	MIO_07_C123_20180924_00135	spottedhyaena	NA
18/09/2018 00:49	18/09/2018	0.034131944	MIO	21	MIO_21	MIO_21_C039_20180926_00120	leopard	F
18/09/2018 02:09	18/09/2018	0.090034722	MIO	11	MIO_11	MIO_11_C126_20180924_00024	spottedhyaena	NA
18/09/2018 04:31	18/09/2018	0.188472222	MIO	13	MIO_13	MIO_13_C132_20180925_00246	lion	F
18/09/2018 04:56	18/09/2018	0.205578704	MIO	13	MIO_13	MIO_13_C132_20180925_00247	lion	F
18/09/2018 04:56	18/09/2018	0.205578704	MIO	13	MIO_13	MIO_13_C132_20180925_00247	lion	F
18/09/2018 05:45	18/09/2018	0.239953704	MIO	13	MIO_13	MIO_13_C132_20180925_00248	lion	F
18/09/2018 05:53	18/09/2018	0.245196759	MIO	13	MIO_13	MIO_13_C132_20180925_00249	lion	F
18/09/2018 06:37	18/09/2018	0.275844907	MIO	13	MIO_13	MIO_13_C132_20180925_00252	lion	F
18/09/2018 06:37	18/09/2018	0.275844907	MIO	13	MIO_13	MIO_13_C132_20180925_00252	lion	F
18/09/2018 12:41	18/09/2018	0.528564815	MIO	13	MIO_13	MIO_13_C132_20180925_00254	lion	F
18/09/2018 12:41	18/09/2018	0.528564815	MIO	13	MIO_13	MIO_13_C132_20180925_00254	lion	F
18/09/2018 18:24	18/09/2018	0.766678241	MIO	13	MIO_13	MIO_13_C132_20180925_00257	lion	F
18/09/2018 18:45	18/09/2018	0.781724537	MIO	13	MIO_13	MIO_13_C132_20180925_00258	lion	F
18/09/2018 18:56	18/09/2018	0.788923611	MIO	13	MIO_13	MIO_13_C132_20180925_00262	lion	F
18/09/2018 18:56	18/09/2018	0.788923611	MIO	13	MIO_13	MIO_13_C132_20180925_00262	lion	F
18/09/2018 19:04	18/09/2018	0.794907407	MIO	13	MIO_13	MIO_13_C132_20180925_00263	lion	F
18/09/2018 19:04	18/09/2018	0.794907407	MIO	13	MIO_13	MIO_13_C132_20180925_00263	lion	F
19/09/2018 00:34	19/09/2018	0.024027778	MIO	3	MIO_03	MIO_03_C112_20180925_00049	spottedhyaena	NA
19/09/2018 01:23	19/09/2018	0.057662037	MIO	13	MIO_13	MIO_13_C132_20180925_00267	spottedhyaena	NA
19/09/2018 05:25	19/09/2018	0.225844907	MIO	3	MIO_03	MIO_03_C112_20180925_00050	spottedhyaena	NA
19/09/2018 06:32	19/09/2018	0.272800926	MIO	9	MIO_09	MIO_09_C119_20180925_00065	wilddog	NA
19/09/2018 06:33	19/09/2018	0.272939815	MIO	9	MIO_09	MIO_09_C119_20180925_00066	wilddog	NA
19/09/2018 06:37	19/09/2018	0.276377315	MIO	1	MIO_01	MIO_01_C108_20180925_00475	wilddog	NA
19/09/2018 23:02	19/09/2018	0.959780093	MIO	13	MIO_13	MIO_13_C132_20180925_00274	spottedhyaena	NA
19/09/2018 23:26	19/09/2018	0.976759259	MIO	11	MIO_11	MIO_11_C125_20180924_00458	spottedhyaena	NA
20/09/2018 04:57	20/09/2018	0.206851852	MIO	9	MIO_09	MIO_09_C119_20180925_00072	lion	F
21/09/2018 01:19	21/09/2018	0.055509259	MIO	6	MIO_06	MIO_06_C127_20180924_00050	spottedhyaena	NA
21/09/2018 05:54	21/09/2018	0.24599537	MIO	11	MIO_11	MIO_11_C125_20180924_00487	wilddog	M
21/09/2018 06:20	21/09/2018	0.264247685	MIO	6	MIO_06	MIO_06_C127_20180924_00052	leopard	NA
21/09/2018 16:21	21/09/2018	0.681736111	MIO	21	MIO_21	MIO_21_C039_20180926_00126	leopard	F
21/09/2018 20:09	21/09/2018	0.839699074	MIO	19	MIO_19	MIO_19_C144_20180926_00110	leopard	F
21/09/2018 20:43	21/09/2018	0.863344907	MIO	20	MIO_20	MIO_20_C146_20180926_00089	spottedhyaena	NA
21/09/2018 21:17	21/09/2018	0.886840278	MIO	21	MIO_21	MIO_21_C039_20180926_00127	spottedhyaena	NA
22/09/2018 04:42	22/09/2018	0.1959375	MIO	7	MIO_07	MIO_07_C124_20180924_00128	spottedhyaena	NA
22/09/2018 05:30	22/09/2018	0.22943287	MIO	6	MIO_06	MIO_06_C127_20180924_00055	spottedhyaena	NA
22/09/2018 05:49	22/09/2018	0.242662037	MIO	2	MIO_02	MIO_02_C110_20180925_00149	wilddog	M
22/09/2018 07:34	22/09/2018	0.315763889	MIO	15	MIO_15	MIO_15_C136_20180925_00047	spottedhyaena	NA
22/09/2018 21:40	22/09/2018	0.903101852	MIO	8	MIO_08	MIO_08_C114_20180925_00068	leopard	NA
23/09/2018 05:51	23/09/2018	0.244131944	MIO	19	MIO_19	MIO_19_C143_20180926_00088	spottedhyaena	NA
23/09/2018 06:12	23/09/2018	0.258819444	MIO	17	MIO_17	MIO_17_C139_20180925_00208	spottedhyaena	NA
23/09/2018 19:24	23/09/2018	0.808530093	MIO	17	MIO_17	MIO_17_C139_20180925_00209	spottedhyaena	NA
23/09/2018 21:38	23/09/2018	0.901516204	MIO	4	MIO_04	MIO_04_C116_20180924_00160	spottedhyaena	NA
23/09/2018 22:11	23/09/2018	0.924513889	MIO	8	MIO_08	MIO_08_C114_20180925_00070	leopard	M
24/09/2018 01:16	24/09/2018	0.052962963	MIO	19	MIO_19	MIO_19_C143_20180926_00091	spottedhyaena	NA
24/09/2018 03:48	24/09/2018	0.158518519	MIO	4	MIO_04	MIO_04_C116_20180924_00161	leopard	NA
24/09/2018 05:47	24/09/2018	0.241030093	MIO	1	MIO_01	MIO_01_C107_20180925_00240	leopard	NA
24/09/2018 07:18	24/09/2018	0.304664352	MIO	13	MIO_13	MIO_13_C132_20180925_00331	lion	F
24/09/2018 10:01	24/09/2018	0.417418981	MIO	13	MIO_13	MIO_13_C132_20180925_00333	lion	F
24/09/2018 19:30	24/09/2018	0.812916667	MIO	2	MIO_02	MIO_02_C110_20180925_00150	spottedhyaena	NA
25/09/2018 06:31	25/09/2018	0.271574074	MIO	17	MIO_17	MIO_17_C139_20180925_00213	spottedhyaena	NA
26/09/2018 02:13	26/09/2018	0.092916667	MIO	20	MIO_20	MIO_20_C146_20180926_00098	lion	F
26/09/2018 03:55	26/09/2018	0.163344907	MIO	3	MIO_03	MIO_03_C111_20181102_00010	spottedhyaena	NA
26/09/2018 04:03	26/09/2018	0.169259259	MIO	3	MIO_03	MIO_03_C112_20181102_00014	spottedhyaena	NA
26/09/2018 04:04	26/09/2018	0.169768519	MIO	3	MIO_03	MIO_03_C112_20181102_00015	spottedhyaena	NA
26/09/2018 04:05	26/09/2018	0.170393519	MIO	3	MIO_03	MIO_03_C112_20181102_00016	spottedhyaena	NA
26/09/2018 20:23	26/09/2018	0.849537037	MIO	3	MIO_03	MIO_03_C111_20181102_00017	spottedhyaena	NA
26/09/2018 20:23	26/09/2018	0.849895833	MIO	3	MIO_03	MIO_03_C111_20181102_00018	spottedhyaena	NA
26/09/2018 22:31	26/09/2018	0.938530093	MIO	3	MIO_03	MIO_03_C112_20181102_00021	spottedhyaena	NA
26/09/2018 22:41	26/09/2018	0.94537037	MIO	3	MIO_03	MIO_03_C112_20181102_00022	spottedhyaena	NA
26/09/2018 23:28	26/09/2018	0.978043981	MIO	17	MIO_17	MIO_17_C140_20181102_00035	spottedhyaena	NA
26/09/2018 23:28	26/09/2018	0.978043981	MIO	17	MIO_17	MIO_17_C140_20181102_00035	spottedhyaena	NA
27/09/2018 00:49	27/09/2018	0.034618056	MIO	21	MIO_21	MIO_21_C039_20181103_00006	leopard	F
27/09/2018 00:50	27/09/2018	0.034965278	MIO	21	MIO_21	MIO_21_C039_20181103_00007	leopard	NA
27/09/2018 04:20	27/09/2018	0.180752315	MIO	17	MIO_17	MIO_17_C140_20181102_00038	spottedhyaena	NA
27/09/2018 04:20	27/09/2018	0.180752315	MIO	17	MIO_17	MIO_17_C140_20181102_00038	spottedhyaena	NA
27/09/2018 19:49	27/09/2018	0.82587963	MIO	3	MIO_03	MIO_03_C111_20181102_00021	spottedhyaena	NA
27/09/2018 21:22	27/09/2018	0.890729167	MIO	3	MIO_03	MIO_03_C111_20181102_00022	spottedhyaena	NA
28/09/2018 01:12	28/09/2018	0.050393519	MIO	21	MIO_21	MIO_21_C036_20181103_00005	spottedhyaena	NA
28/09/2018 01:29	28/09/2018	0.062060185	MIO	26	MIO_26	MIO_26_B039_20181103_00531	spottedhyaena	NA
28/09/2018 02:14	28/09/2018	0.093622685	MIO	21	MIO_21	MIO_21_C036_20181103_00007	lion	M
28/09/2018 03:19	28/09/2018	0.138634259	MIO	17	MIO_17	MIO_17_C140_20181102_00044	spottedhyaena	NA
28/09/2018 05:19	28/09/2018	0.222152778	MIO	20	MIO_20	MIO_20_C146_20181103_00012	spottedhyaena	NA
28/09/2018 07:18	28/09/2018	0.887847222	MIO	25	MIO_25	MIO_25_R102_20181103_08503	lion	M
28/09/2018 07:19	28/09/2018	0.888703704	MIO	25	MIO_25	MIO_25_R102_20181103_08506	lion	M
29/09/2018 01:15	29/09/2018	0.052199074	MIO	23	MIO_23	MIO_23_C062_20181103_00065	spottedhyaena	NA
29/09/2018 02:36	29/09/2018	0.10837963	MIO	17	MIO_17	MIO_17_C140_20181102_00047	spottedhyaena	NA
29/09/2018 06:06	29/09/2018	0.254340278	MIO	18	MIO_18	MIO_18_C141_20181103_00045	spottedhyaena	NA
29/09/2018 23:23	29/09/2018	0.974583333	MIO	17	MIO_17	MIO_17_C140_20181102_00048	spottedhyaena	NA
29/09/2018 23:24	29/09/2018	0.975462963	MIO	17	MIO_17	MIO_17_C140_20181102_00050	spottedhyaena	NA
30/09/2018 01:33	30/09/2018	0.064814815	MIO	4	MIO_04	MIO_04_C116_20181103_00042	spottedhyaena	NA
30/09/2018 05:59	30/09/2018	0.249918981	MIO	14	MIO_14	MIO_14_C133_20181102_00093	spottedhyaena	NA
30/09/2018 19:35	30/09/2018	0.816099537	MIO	18	MIO_18	MIO_18_C141_20181103_00051	spottedhyaena	NA
30/09/2018 22:25	30/09/2018	0.934247685	MIO	17	MIO_17	MIO_17_C140_20181102_00054	spottedhyaena	NA
30/09/2018 22:33	30/09/2018	0.939895833	MIO	7	MIO_07	MIO_07_C123_20181103_00017	leopard	F
01/10/2018 02:12	01/10/2018	0.091898148	MIO	23	MIO_23	MIO_23_C062_20181103_00087	spottedhyaena	NA
01/10/2018 03:37	01/10/2018	0.151226852	MIO	6	MIO_06	MIO_06_C127_20181103_00050	spottedhyaena	NA
01/10/2018 05:10	01/10/2018	0.2159375	MIO	20	MIO_20	MIO_20_C146_20181103_00016	lion	F
01/10/2018 05:11	01/10/2018	0.216550926	MIO	20	MIO_20	MIO_20_C145_20181103_00009	lion	F
01/10/2018 20:13	01/10/2018	0.842939815	MIO	4	MIO_04	MIO_04_C116_20181103_00049	spottedhyaena	NA
01/10/2018 21:03	01/10/2018	0.87712963	MIO	21	MIO_21	MIO_21_C036_20181103_00012	lion	F
02/10/2018 01:45	02/10/2018	0.07306713	MIO	26	MIO_26	MIO_26_JB11_20181103_00120	leopard	NA
02/10/2018 02:14	02/10/2018	0.093321759	MIO	4	MIO_04	MIO_04_C116_20181103_00055	spottedhyaena	NA
02/10/2018 02:15	02/10/2018	0.093761574	MIO	4	MIO_04	MIO_04_C116_20181103_00056	spottedhyaena	NA
02/10/2018 21:16	02/10/2018	0.886493056	MIO	17	MIO_17	MIO_17_C140_20181102_00056	spottedhyaena	NA
02/10/2018 21:16	02/10/2018	0.886493056	MIO	17	MIO_17	MIO_17_C140_20181102_00056	spottedhyaena	NA
02/10/2018 23:49	02/10/2018	0.992881944	MIO	5	MIO_05	MIO_05_C117_20181103_00041	spottedhyaena	NA
03/10/2018 04:34	03/10/2018	0.190451389	MIO	24	MIO_24	MIO_24_C081_20181103_00029	leopard	M
03/10/2018 05:01	03/10/2018	0.209710648	MIO	24	MIO_24	MIO_24_R103_20181103_00084	spottedhyaena	NA
03/10/2018 20:02	03/10/2018	0.835138889	MIO	3	MIO_03	MIO_03_C111_20181102_00029	spottedhyaena	NA
03/10/2018 20:53	03/10/2018	0.870671296	MIO	21	MIO_21	MIO_21_C036_20181103_00018	spottedhyaena	NA
03/10/2018 21:35	03/10/2018	0.899953704	MIO	4	MIO_04	MIO_04_C116_20181103_00062	spottedhyaena	NA
04/10/2018 05:40	04/10/2018	0.236458333	MIO	11	MIO_11	MIO_11_C126_20181103_00053	wilddog	M
04/10/2018 21:31	04/10/2018	0.896875	MIO	15	MIO_15	MIO_15_C136_20181102_00051	leopard	F
04/10/2018 23:56	04/10/2018	0.997604167	MIO	19	MIO_19	MIO_19_C144_20181103_00046	spottedhyaena	NA
05/10/2018 00:29	05/10/2018	0.020196759	MIO	21	MIO_21	MIO_21_C036_20181103_00023	spottedhyaena	NA
05/10/2018 03:57	05/10/2018	0.164780093	MIO	6	MIO_06	MIO_06_C128_20181103_00200	wilddog	M
05/10/2018 04:10	05/10/2018	0.173888889	MIO	25	MIO_25	MIO_25_C020_20181103_00181	lion	M
05/10/2018 04:10	05/10/2018	0.174236111	MIO	25	MIO_25	MIO_25_C020_20181103_00182	lion	M
05/10/2018 05:22	05/10/2018	0.223923611	MIO	5	MIO_05	MIO_05_C117_20181103_00047	wilddog	M
05/10/2018 05:49	05/10/2018	0.242662037	MIO	7	MIO_07	MIO_07_C123_20181103_00031	lion	F
05/10/2018 05:49	05/10/2018	0.242662037	MIO	7	MIO_07	MIO_07_C123_20181103_00031	lion	F
05/10/2018 05:52	05/10/2018	0.244456019	MIO	7	MIO_07	MIO_07_C124_20181103_00022	lion	F
06/10/2018 01:17	06/10/2018	0.053842593	MIO	21	MIO_21	MIO_21_C039_20181103_00047	spottedhyaena	NA
06/10/2018 04:39	06/10/2018	0.193923611	MIO	20	MIO_20	MIO_20_C145_20181103_00017	leopard	F
06/10/2018 05:13	06/10/2018	0.217453704	MIO	3	MIO_03	MIO_03_C111_20181102_00030	spottedhyaena	NA
06/10/2018 07:15	06/10/2018	0.302083333	MIO	21	MIO_21	MIO_21_C036_20181103_00026	cheetah	M
06/10/2018 22:25	06/10/2018	0.934131944	MIO	5	MIO_05	MIO_05_C117_20181103_00052	spottedhyaena	NA
07/10/2018 01:53	07/10/2018	0.079085648	MIO	17	MIO_17	MIO_17_C140_20181102_00080	spottedhyaena	NA
07/10/2018 01:55	07/10/2018	0.080393519	MIO	3	MIO_03	MIO_03_C112_20181102_00033	leopard	M
07/10/2018 02:20	07/10/2018	0.097696759	MIO	5	MIO_05	MIO_05_C117_20181103_00053	spottedhyaena	NA
07/10/2018 03:05	07/10/2018	0.129155093	MIO	4	MIO_04	MIO_04_C116_20181103_00070	spottedhyaena	NA
07/10/2018 03:10	07/10/2018	0.132395833	MIO	5	MIO_05	MIO_05_C118_20181103_00044	leopard	M
07/10/2018 03:50	07/10/2018	0.160243056	MIO	17	MIO_17	MIO_17_C140_20181102_00081	spottedhyaena	NA
07/10/2018 04:25	07/10/2018	0.184224537	MIO	17	MIO_17	MIO_17_C140_20181102_00083	spottedhyaena	NA
07/10/2018 06:16	07/10/2018	0.261342593	MIO	2	MIO_02	MIO_02_C110_20181102_00030	spottedhyaena	NA
07/10/2018 23:22	07/10/2018	0.973888889	MIO	2	MIO_02	MIO_02_C110_20181102_00032	spottedhyaena	NA
07/10/2018 23:22	07/10/2018	0.973888889	MIO	2	MIO_02	MIO_02_C110_20181102_00032	spottedhyaena	NA
08/10/2018 00:18	08/10/2018	0.012881944	MIO	3	MIO_03	MIO_03_C111_20181102_00031	spottedhyaena	NA
08/10/2018 02:06	08/10/2018	0.088113426	MIO	6	MIO_06	MIO_06_C127_20181103_00074	leopard	M
08/10/2018 02:47	08/10/2018	0.116423611	MIO	19	MIO_19	MIO_19_C143_20181103_00059	spottedhyaena	NA
08/10/2018 04:03	08/10/2018	0.169398148	MIO	19	MIO_19	MIO_19_C143_20181103_00064	spottedhyaena	NA
08/10/2018 04:18	08/10/2018	0.179652778	MIO	7	MIO_07	MIO_07_C123_20181103_00040	leopard	NA
08/10/2018 21:18	08/10/2018	0.887592593	MIO	21	MIO_21	MIO_21_C036_20181103_00039	lion	M
08/10/2018 22:41	08/10/2018	0.945648148	MIO	15	MIO_15	MIO_15_C136_20181102_00062	leopard	F
09/10/2018 01:34	09/10/2018	0.06568287	MIO	11	MIO_11	MIO_11_C126_20181103_00063	lion	F
09/10/2018 03:35	09/10/2018	0.149988426	MIO	3	MIO_03	MIO_03_C112_20181102_00041	spottedhyaena	NA
09/10/2018 03:35	09/10/2018	0.149988426	MIO	3	MIO_03	MIO_03_C112_20181102_00041	spottedhyaena	NA
09/10/2018 19:12	09/10/2018	0.800462963	MIO	17	MIO_17	MIO_17_C140_20181102_00097	spottedhyaena	NA
09/10/2018 23:01	09/10/2018	0.959131944	MIO	3	MIO_03	MIO_03_C111_20181102_00034	spottedhyaena	NA
09/10/2018 23:52	09/10/2018	0.994618056	MIO	26	MIO_26	MIO_26_B039_20181103_02215	lion	F
09/10/2018 23:52	09/10/2018	0.994618056	MIO	26	MIO_26	MIO_26_B039_20181103_02215	lion	F
10/10/2018 03:27	10/10/2018	0.144363426	MIO	19	MIO_19	MIO_19_C143_20181103_00072	spottedhyaena	NA
11/10/2018 03:57	11/10/2018	0.164988426	MIO	23	MIO_23	MIO_23_C062_20181103_00153	lion	M
11/10/2018 16:36	11/10/2018	0.691990741	MIO	13	MIO_13	MIO_13_JB10_20181102_01405	lion	NA
11/10/2018 20:04	11/10/2018	0.836331019	MIO	21	MIO_21	MIO_21_C036_20181103_00043	leopard	F
12/10/2018 02:40	12/10/2018	0.111712963	MIO	7	MIO_07	MIO_07_C123_20181103_00054	spottedhyaena	NA
12/10/2018 04:45	12/10/2018	0.198472222	MIO	1	MIO_01	MIO_01_C107_20181102_00023	spottedhyaena	NA
12/10/2018 05:33	12/10/2018	0.231469907	MIO	9	MIO_09	MIO_09_C119_20181102_00286	spottedhyaena	NA
12/10/2018 07:27	12/10/2018	0.310694444	MIO	13	MIO_13	MIO_13_JB10_20181102_01435	lion	F
12/10/2018 07:32	12/10/2018	0.314351852	MIO	13	MIO_13	MIO_13_JB10_20181102_01438	lion	F
12/10/2018 19:08	12/10/2018	0.797824074	MIO	3	MIO_03	MIO_03_C111_20181102_00041	spottedhyaena	NA
12/10/2018 22:28	12/10/2018	0.936782407	MIO	3	MIO_03	MIO_03_C111_20181102_00042	spottedhyaena	NA
13/10/2018 20:37	13/10/2018	0.859212963	MIO	3	MIO_03	MIO_03_C111_20181102_00043	spottedhyaena	NA
14/10/2018 00:09	14/10/2018	0.006875	MIO	17	MIO_17	MIO_17_C140_20181102_00099	spottedhyaena	NA
14/10/2018 00:42	14/10/2018	0.029537037	MIO	12	MIO_12	MIO_12_C130_20181102_00036	spottedhyaena	NA
14/10/2018 00:42	14/10/2018	0.029537037	MIO	12	MIO_12	MIO_12_C130_20181102_00036	spottedhyaena	NA
14/10/2018 00:55	14/10/2018	0.038599537	MIO	17	MIO_17	MIO_17_C140_20181102_00100	spottedhyaena	NA
14/10/2018 17:39	14/10/2018	0.73599537	MIO	24	MIO_24	MIO_24_C081_20181103_00046	leopard	NA
14/10/2018 18:54	14/10/2018	0.787650463	MIO	24	MIO_24	MIO_24_R103_20181103_00144	spottedhyaena	NA
15/10/2018 19:04	15/10/2018	0.795081019	MIO	25	MIO_25	MIO_25_C020_20181103_00350	leopard	M
15/10/2018 20:43	15/10/2018	0.86349537	MIO	4	MIO_04	MIO_04_C116_20181103_00105	spottedhyaena	NA
15/10/2018 21:41	15/10/2018	0.904108796	MIO	3	MIO_03	MIO_03_C111_20181102_00044	spottedhyaena	NA
15/10/2018 22:51	15/10/2018	0.952395833	MIO	4	MIO_04	MIO_04_C116_20181103_00106	spottedhyaena	NA
15/10/2018 23:30	15/10/2018	0.979826389	MIO	3	MIO_03	MIO_03_C112_20181102_00055	spottedhyaena	NA
15/10/2018 23:40	15/10/2018	0.986516204	MIO	3	MIO_03	MIO_03_C112_20181102_00056	spottedhyaena	NA
16/10/2018 01:15	16/10/2018	0.052766204	MIO	17	MIO_17	MIO_17_C140_20181102_00103	spottedhyaena	NA
16/10/2018 02:36	16/10/2018	0.108553241	MIO	19	MIO_19	MIO_19_C144_20181103_00260	spottedhyaena	NA
16/10/2018 04:18	16/10/2018	0.179328704	MIO	10	MIO_10	MIO_10_C121_20181103_00141	spottedhyaena	NA
16/10/2018 05:20	16/10/2018	0.222418981	MIO	6	MIO_06	MIO_06_C128_20181103_00305	spottedhyaena	NA
17/10/2018 00:06	17/10/2018	0.004270833	MIO	4	MIO_04	MIO_04_C116_20181103_00111	spottedhyaena	NA
17/10/2018 01:06	17/10/2018	0.045833333	MIO	8	MIO_08	MIO_08_C115_20181102_00032	lion	F
17/10/2018 01:06	17/10/2018	0.046111111	MIO	8	MIO_08	MIO_08_C114_20181102_00057	lion	M
17/10/2018 01:22	17/10/2018	0.057141204	MIO	3	MIO_03	MIO_03_C111_20181102_00045	spottedhyaena	NA
17/10/2018 03:15	17/10/2018	0.135590278	MIO	3	MIO_03	MIO_03_C111_20181102_00046	spottedhyaena	NA
17/10/2018 03:17	17/10/2018	0.137175926	MIO	3	MIO_03	MIO_03_C111_20181102_00047	spottedhyaena	NA
17/10/2018 10:41	17/10/2018	0.445196759	MIO	13	MIO_13	MIO_13_JB10_20181102_01816	lion	F
17/10/2018 11:04	17/10/2018	0.461134259	MIO	13	MIO_13	MIO_13_C132_20181102_00558	lion	NA
17/10/2018 11:04	17/10/2018	0.461134259	MIO	13	MIO_13	MIO_13_C132_20181102_00558	lion	F
17/10/2018 11:04	17/10/2018	0.461134259	MIO	13	MIO_13	MIO_13_C132_20181102_00558	lion	F
17/10/2018 17:23	17/10/2018	0.72494213	MIO	26	MIO_26	MIO_26_JB11_20181103_00190	leopard	M
17/10/2018 22:51	17/10/2018	0.952326389	MIO	24	MIO_24	MIO_24_C081_20181103_00062	spottedhyaena	NA
18/10/2018 01:54	18/10/2018	0.079525463	MIO	6	MIO_06	MIO_06_C128_20181103_00326	spottedhyaena	NA
18/10/2018 01:56	18/10/2018	0.080648148	MIO	14	MIO_14	MIO_14_C133_20181102_00225	lion	F
18/10/2018 01:57	18/10/2018	0.08181713	MIO	14	MIO_14	MIO_14_C133_20181102_00226	lion	F
18/10/2018 03:11	18/10/2018	0.132673611	MIO	17	MIO_17	MIO_17_C140_20181102_00108	spottedhyaena	NA
18/10/2018 05:04	18/10/2018	0.2115625	MIO	11	MIO_11	MIO_11_C126_20181103_00070	spottedhyaena	NA
18/10/2018 19:43	18/10/2018	0.822210648	MIO	9	MIO_09	MIO_09_C119_20181102_00653	leopard	M
19/10/2018 01:31	19/10/2018	0.063449074	MIO	7	MIO_07	MIO_07_C123_20181103_00063	leopard	F
19/10/2018 01:44	19/10/2018	0.07275463	MIO	5	MIO_05	MIO_05_C117_20181103_00195	lion	F
19/10/2018 01:44	19/10/2018	0.07275463	MIO	5	MIO_05	MIO_05_C117_20181103_00195	lion	NA
19/10/2018 19:46	19/10/2018	0.823611111	MIO	4	MIO_04	MIO_04_C116_20181103_00113	spottedhyaena	NA
19/10/2018 20:05	19/10/2018	0.837083333	MIO	6	MIO_06	MIO_06_C128_20181103_00340	spottedhyaena	NA
19/10/2018 20:35	19/10/2018	0.857916667	MIO	5	MIO_05	MIO_05_C118_20181103_00068	spottedhyaena	NA
19/10/2018 20:36	19/10/2018	0.858368056	MIO	5	MIO_05	MIO_05_C118_20181103_00069	spottedhyaena	NA
19/10/2018 20:50	19/10/2018	0.868657407	MIO	5	MIO_05	MIO_05_C117_20181103_00219	spottedhyaena	NA
19/10/2018 22:32	19/10/2018	0.93900463	MIO	21	MIO_21	MIO_21_C036_20181103_00052	spottedhyaena	NA
19/10/2018 23:14	19/10/2018	0.968668981	MIO	20	MIO_20	MIO_20_C146_20181103_00045	spottedhyaena	NA
20/10/2018 00:00	20/10/2018	0.00025463	MIO	21	MIO_21	MIO_21_C036_20181103_00053	spottedhyaena	NA
20/10/2018 02:15	20/10/2018	0.094016204	MIO	6	MIO_06	MIO_06_C127_20181103_00096	leopard	M
20/10/2018 03:19	20/10/2018	0.138298611	MIO	7	MIO_07	MIO_07_C123_20181103_00065	leopard	M
20/10/2018 03:39	20/10/2018	0.152476852	MIO	19	MIO_19	MIO_19_C143_20181103_00084	spottedhyaena	NA
20/10/2018 04:15	20/10/2018	0.177141204	MIO	7	MIO_07	MIO_07_C123_20181103_00066	spottedhyaena	NA
21/10/2018 18:53	21/10/2018	0.786863426	MIO	24	MIO_24	MIO_24_C081_20181103_00077	spottedhyaena	NA
21/10/2018 20:24	21/10/2018	0.850324074	MIO	3	MIO_03	MIO_03_C111_20181102_00049	spottedhyaena	NA
21/10/2018 20:24	21/10/2018	0.85068287	MIO	3	MIO_03	MIO_03_C111_20181102_00050	spottedhyaena	NA
22/10/2018 02:04	22/10/2018	0.086793981	MIO	21	MIO_21	MIO_21_C036_20181103_00054	spottedhyaena	NA
22/10/2018 02:32	22/10/2018	0.106168981	MIO	8	MIO_08	MIO_08_C115_20181102_00036	lion	F
22/10/2018 19:27	22/10/2018	0.81056713	MIO	23	MIO_23	MIO_23_C062_20181103_00234	spottedhyaena	NA
23/10/2018 02:16	23/10/2018	0.094467593	MIO	23	MIO_23	MIO_23_C062_20181103_00241	lion	M
23/10/2018 02:16	23/10/2018	0.094907407	MIO	23	MIO_23	MIO_23_C062_20181103_00242	lion	M
23/10/2018 02:21	23/10/2018	0.098125	MIO	23	MIO_23	MIO_23_C018_20181103_00210	lion	M
23/10/2018 02:21	23/10/2018	0.098564815	MIO	23	MIO_23	MIO_23_C018_20181103_00211	lion	M
24/10/2018 05:06	24/10/2018	0.212974537	MIO	16	MIO_16	MIO_16_C137_20181102_00147	lion	M
24/10/2018 21:44	24/10/2018	0.905960648	MIO	7	MIO_07	MIO_07_C123_20181103_00078	spottedhyaena	NA
24/10/2018 22:00	24/10/2018	0.917303241	MIO	19	MIO_19	MIO_19_C143_20181103_00089	spottedhyaena	NA
24/10/2018 23:43	24/10/2018	0.988206019	MIO	5	MIO_05	MIO_05_C117_20181103_01282	spottedhyaena	NA
25/10/2018 00:28	25/10/2018	0.019930556	MIO	4	MIO_04	MIO_04_C116_20181103_00128	spottedhyaena	NA
25/10/2018 00:42	25/10/2018	0.029479167	MIO	16	MIO_16	MIO_16_C137_20181102_00152	spottedhyaena	NA
25/10/2018 20:41	25/10/2018	0.862326389	MIO	23	MIO_23	MIO_23_C062_20181103_00269	cheetah	NA
25/10/2018 23:01	25/10/2018	0.959074074	MIO	17	MIO_17	MIO_17_C140_20181102_00129	spottedhyaena	NA
25/10/2018 23:01	25/10/2018	0.959074074	MIO	17	MIO_17	MIO_17_C140_20181102_00129	spottedhyaena	NA
26/10/2018 22:14	26/10/2018	0.926851852	MIO	24	MIO_24	MIO_24_C081_20181103_00090	leopard	F
27/10/2018 19:30	27/10/2018	0.813159722	MIO	3	MIO_03	MIO_03_C111_20181102_00063	spottedhyaena	NA
29/10/2018 05:08	29/10/2018	0.214456019	MIO	23	MIO_23	MIO_23_C062_20181103_00288	spottedhyaena	NA
29/10/2018 06:37	29/10/2018	0.276157407	MIO	3	MIO_03	MIO_03_C112_20181102_00068	lion	M
29/10/2018 07:49	29/10/2018	0.326053241	MIO	23	MIO_23	MIO_23_C062_20181103_00289	lion	M
29/10/2018 19:33	29/10/2018	0.814780093	MIO	6	MIO_06	MIO_06_C127_20181103_00117	leopard	M
29/10/2018 20:40	29/10/2018	0.861423611	MIO	4	MIO_04	MIO_04_C116_20181103_00139	spottedhyaena	NA
29/10/2018 20:54	29/10/2018	0.87099537	MIO	5	MIO_05	MIO_05_C118_20181103_00092	leopard	M
29/10/2018 23:29	29/10/2018	0.979074074	MIO	3	MIO_03	MIO_03_C111_20181102_00064	spottedhyaena	NA
30/10/2018 00:04	30/10/2018	0.003368056	MIO	19	MIO_19	MIO_19_C143_20181103_00100	spottedhyaena	NA
30/10/2018 19:11	30/10/2018	0.799328704	MIO	2	MIO_02	MIO_02_C109_20181102_00111	spottedhyaena	NA
31/10/2018 23:44	31/10/2018	0.988935185	MIO	4	MIO_04	MIO_04_C116_20181103_00143	spottedhyaena	NA
01/11/2018 01:49	01/11/2018	0.075983796	MIO	3	MIO_03	MIO_03_C111_20181102_00065	spottedhyaena	NA
01/11/2018 18:54	01/11/2018	0.787708333	MIO	24	MIO_24	MIO_24_C081_20181103_00105	spottedhyaena	NA
01/11/2018 21:56	01/11/2018	0.914247685	MIO	11	MIO_11	MIO_11_C125_20181103_00018	spottedhyaena	NA
01/11/2018 22:50	01/11/2018	0.952013889	MIO	4	MIO_04	MIO_04_C116_20181103_00147	spottedhyaena	NA
02/11/2018 00:49	02/11/2018	0.034398148	MIO	2	MIO_02	MIO_02_C110_20181102_00050	spottedhyaena	NA
02/11/2018 00:50	02/11/2018	0.035023148	MIO	2	MIO_02	MIO_02_C110_20181102_00051	spottedhyaena	NA
05/07/2019 03:40	05/07/2019	0.153159722	RGI	15	RGI_15	RGI_15_C129_20190804_00035	spottedhyaena	NA
05/07/2019 04:34	05/07/2019	0.190497685	RGI	16	RGI_16	RGI_16_C132_20190804_00051	spottedhyaena	NA
05/07/2019 04:34	05/07/2019	0.190497685	RGI	16	RGI_16	RGI_16_C132_20190804_00051	spottedhyaena	NA
05/07/2019 05:30	05/07/2019	0.229421296	RGI	16	RGI_16	RGI_16_C132_20190804_00053	spottedhyaena	NA
05/07/2019 06:53	05/07/2019	0.287175926	RGI	8	RGI_08	RGI_08_C128_20190804_00018	spottedhyaena	NA
05/07/2019 20:19	05/07/2019	0.846886574	RGI	19	RGI_19	RGI_19_C145_20190805_00063	spottedhyaena	NA
07/07/2019 06:05	07/07/2019	0.254039352	RGI	21	RGI_21	RGI_21_C108_Aug_00027	leopard	M
07/07/2019 06:37	07/07/2019	0.275717593	RGI	17	RGI_17	RGI_17_C139_20190804_00062	spottedhyaena	NA
07/07/2019 07:01	07/07/2019	0.292453704	RGI	18	RGI_18	RGI_18_C140_20190804_00044	spottedhyaena	NA
07/07/2019 23:56	07/07/2019	0.997476852	RGI	18	RGI_18	RGI_18_C140_20190804_00048	spottedhyaena	NA
08/07/2019 01:07	08/07/2019	0.047141204	RGI	21	RGI_21	RGI_21_C108_20190805_00032	spottedhyaena	NA
08/07/2019 01:13	08/07/2019	0.051319444	RGI	18	RGI_18	RGI_18_C140_20190804_00049	spottedhyaena	NA
08/07/2019 19:20	08/07/2019	0.805821759	RGI	14	RGI_14	RGI_14_C001_20190805_00026	spottedhyaena	NA
08/07/2019 23:13	08/07/2019	0.967662037	RGI	14	RGI_14	RGI_14_C001_20190805_00030	spottedhyaena	NA
08/07/2019 23:17	08/07/2019	0.970173611	RGI	17	RGI_17	RGI_17_C139_20190804_00075	spottedhyaena	NA
09/07/2019 20:38	09/07/2019	0.86005787	RGI	20	RGI_20	RGI_20_C142_Aug_00047	leopard	M
09/07/2019 23:21	09/07/2019	0.97318287	RGI	27	RGI_27	RGI_27_C134_20190805_00019	spottedhyaena	NA
10/07/2019 03:52	10/07/2019	0.161157407	RGI	16	RGI_16	RGI_16_C133_20190804_00118	spottedhyaena	NA
10/07/2019 03:59	10/07/2019	0.166435185	RGI	16	RGI_16	RGI_16_C133_20190804_00120	spottedhyaena	NA
10/07/2019 04:06	10/07/2019	0.171030093	RGI	16	RGI_16	RGI_16_C133_20190804_00122	spottedhyaena	NA
10/07/2019 06:08	10/07/2019	0.255706019	RGI	16	RGI_16	RGI_16_C133_20190804_00123	spottedhyaena	NA
10/07/2019 20:01	10/07/2019	0.83412037	RGI	10	RGI_10	RGI_10_C116_20190804_00053	spottedhyaena	NA
10/07/2019 21:36	10/07/2019	0.900439815	RGI	16	RGI_16	RGI_16_C133_20190804_00125	spottedhyaena	NA
11/07/2019 19:06	11/07/2019	0.796226852	RGI	16	RGI_16	RGI_16_C132_20190804_00148	spottedhyaena	NA
12/07/2019 21:11	12/07/2019	0.883171296	RGI	16	RGI_16	RGI_16_C132_20190804_00158	spottedhyaena	NA
12/07/2019 21:43	12/07/2019	0.905324074	RGI	18	RGI_18	RGI_18_C140_20190804_00085	spottedhyaena	NA
12/07/2019 22:57	12/07/2019	0.956354167	RGI	7	RGI_07	RGI_07_C136_Aug_00030	leopard	F
12/07/2019 23:41	12/07/2019	0.987476852	RGI	16	RGI_16	RGI_16_C132_20190804_00160	spottedhyaena	NA
12/07/2019 23:53	12/07/2019	0.995462963	RGI	18	RGI_18	RGI_18_C140_20190804_00086	spottedhyaena	NA
13/07/2019 02:50	13/07/2019	0.118310185	RGI	16	RGI_16	RGI_16_C132_20190804_00161	spottedhyaena	NA
13/07/2019 19:17	13/07/2019	0.803958333	RGI	21	RGI_21	RGI_21_C108_20190805_00034	spottedhyaena	NA
13/07/2019 23:11	13/07/2019	0.966238426	RGI	17	RGI_17	RGI_17_C139_20190804_00099	spottedhyaena	NA
14/07/2019 10:18	14/07/2019	0.429560185	RGI	12	RGI_12	RGI_12_C109_20190805_00085	lion	F
14/07/2019 10:18	14/07/2019	0.429803241	RGI	12	RGI_12	RGI_12_C109_20190805_00088	lion	F
15/07/2019 01:59	15/07/2019	0.082928241	RGI	2	RGI_02	RGI_02_C123_20190806_00077	spottedhyaena	NA
15/07/2019 04:59	15/07/2019	0.207847222	RGI	8	RGI_08	RGI_08_C128_20190804_00023	spottedhyaena	NA
15/07/2019 05:26	15/07/2019	0.22681713	RGI	17	RGI_17	RGI_17_C139_20190804_00114	spottedhyaena	NA
16/07/2019 04:07	16/07/2019	0.171643519	RGI	13	RGI_13	RGI_13_C146_20190805_00049	spottedhyaena	NA
16/07/2019 19:52	16/07/2019	0.828009259	RGI	18	RGI_18	RGI_18_C141_20190804_00090	spottedhyaena	NA
16/07/2019 19:52	16/07/2019	0.828009259	RGI	18	RGI_18	RGI_18_C141_20190804_00090	spottedhyaena	NA
16/07/2019 19:52	16/07/2019	0.828148148	RGI	18	RGI_18	RGI_18_C140_20190804_00116	spottedhyaena	NA
16/07/2019 19:52	16/07/2019	0.828148148	RGI	18	RGI_18	RGI_18_C140_20190804_00116	spottedhyaena	NA
17/07/2019 19:12	17/07/2019	0.800138889	RGI	7	RGI_07	RGI_07_C136_20190806_00036	spottedhyaena	NA
18/07/2019 03:31	18/07/2019	0.146863426	RGI	21	RGI_21	RGI_21_C108_20190805_00041	spottedhyaena	NA
18/07/2019 18:53	18/07/2019	0.787025463	RGI	3	RGI_03	RGI_03_C041_Aug_00096	leopard	F
19/07/2019 22:29	19/07/2019	0.936921296	RGI	14	RGI_14	RGI_14_C001_Aug_00074	leopard	F
19/07/2019 22:30	19/07/2019	0.937881944	RGI	14	RGI_14	RGI_14_C001_Aug_00075	leopard	M
20/07/2019 01:03	20/07/2019	0.043784722	RGI	37	RGI_37	RGI_37_C063_20190806_00076	spottedhyaena	NA
20/07/2019 04:43	20/07/2019	0.196736111	RGI	18	RGI_18	RGI_18_C140_20190804_00124	spottedhyaena	NA
20/07/2019 06:17	20/07/2019	0.262256944	RGI	8	RGI_08	RGI_08_C128_20190804_00040	spottedhyaena	NA
20/07/2019 06:42	20/07/2019	0.279375	RGI	10	RGI_10	RGI_10_C117_20190804_00074	wilddog	NA
20/07/2019 23:03	20/07/2019	0.961099537	RGI	20	RGI_20	RGI_20_C143_20190805_00280	spottedhyaena	NA
20/07/2019 23:04	20/07/2019	0.961458333	RGI	20	RGI_20	RGI_20_C143_20190805_00281	spottedhyaena	NA
21/07/2019 06:23	21/07/2019	0.265972222	RGI	3	RGI_03	RGI_03_C041_20190806_00100	spottedhyaena	NA
22/07/2019 01:51	22/07/2019	0.077094907	RGI	1	RGI_01	RGI_01_C120_20190806_00045	spottedhyaena	NA
22/07/2019 05:08	22/07/2019	0.213888889	RGI	18	RGI_18	RGI_18_C140_20190804_00163	lion	M
23/07/2019 03:43	23/07/2019	0.155115741	RGI	27	RGI_27	RGI_27_C134_20190805_00057	spottedhyaena	NA
23/07/2019 07:46	23/07/2019	0.323796296	RGI	14	RGI_14	RGI_14_C001_20190805_00095	spottedhyaena	NA
23/07/2019 22:32	23/07/2019	0.93931713	RGI	8	RGI_08	RGI_08_C128_20190804_00051	spottedhyaena	NA
24/07/2019 00:53	24/07/2019	0.036863426	RGI	8	RGI_08	RGI_08_C127_20190804_00071	spottedhyaena	NA
24/07/2019 01:01	24/07/2019	0.042719907	RGI	18	RGI_18	RGI_18_C141_20190804_00117	spottedhyaena	NA
24/07/2019 02:41	24/07/2019	0.112349537	RGI	10	RGI_10	RGI_10_C117_20190804_00079	spottedhyaena	NA
24/07/2019 02:42	24/07/2019	0.112743056	RGI	10	RGI_10	RGI_10_C116_20190804_00087	spottedhyaena	NA
24/07/2019 02:42	24/07/2019	0.112743056	RGI	10	RGI_10	RGI_10_C116_20190804_00087	spottedhyaena	NA
25/07/2019 03:47	25/07/2019	0.157939815	RGI	18	RGI_18	RGI_18_C140_20190804_00178	spottedhyaena	NA
26/07/2019 02:13	26/07/2019	0.092546296	RGI	27	RGI_27	RGI_27_C134_20190805_00061	spottedhyaena	NA
26/07/2019 06:59	26/07/2019	0.291365741	RGI	3	RGI_03	RGI_03_C041_20190806_00103	spottedhyaena	NA
27/07/2019 02:22	27/07/2019	0.099143519	RGI	7	RGI_07	RGI_07_C136_20190806_00038	spottedhyaena	NA
28/07/2019 01:01	28/07/2019	0.042696759	RGI	16	RGI_16	RGI_16_C133_20190804_00226	spottedhyaena	NA
29/07/2019 21:58	29/07/2019	0.915671296	RGI	12	RGI_12	RGI_12_C110_Aug_00109	leopard	NA
29/07/2019 22:08	29/07/2019	0.922604167	RGI	1	RGI_01	RGI_01_C121_20190806_00082	spottedhyaena	NA
29/07/2019 22:13	29/07/2019	0.925925926	RGI	22	RGI_22	RGI_22_C125_20190806_00054	spottedhyaena	NA
30/07/2019 05:22	30/07/2019	0.223865741	RGI	3	RGI_03	RGI_03_C041_20190806_00109	lion	F
30/07/2019 05:36	30/07/2019	0.23349537	RGI	10	RGI_10	RGI_10_C117_20190804_00089	wilddog	NA
30/07/2019 20:46	30/07/2019	0.865590278	RGI	20	RGI_20	RGI_20_C142_Aug_00206	leopard	M
30/07/2019 22:39	30/07/2019	0.944398148	RGI	8	RGI_08	RGI_08_C128_20190804_00066	spottedhyaena	NA
31/07/2019 01:25	31/07/2019	0.059328704	RGI	8	RGI_08	RGI_08_C128_20190804_00067	spottedhyaena	NA
02/08/2019 01:11	02/08/2019	0.049861111	RGI	27	RGI_27	RGI_27_C134_20190805_00068	spottedhyaena	NA
02/08/2019 05:41	02/08/2019	0.237453704	RGI	27	RGI_27	RGI_27_C134_20190805_00069	spottedhyaena	NA
02/08/2019 22:47	02/08/2019	0.94974537	RGI	16	RGI_16	RGI_16_C133_Aug_00255	leopard	F
03/08/2019 02:17	03/08/2019	0.095393519	RGI	16	RGI_16	RGI_16_C133_20190804_00256	spottedhyaena	NA
03/08/2019 02:24	03/08/2019	0.100289352	RGI	16	RGI_16	RGI_16_C133_20190804_00257	spottedhyaena	NA
03/08/2019 04:31	03/08/2019	0.188356481	RGI	16	RGI_16	RGI_16_C133_20190804_00258	spottedhyaena	NA
03/08/2019 04:50	03/08/2019	0.201875	RGI	16	RGI_16	RGI_16_C133_20190804_00259	spottedhyaena	NA
03/08/2019 04:51	03/08/2019	0.202627315	RGI	16	RGI_16	RGI_16_C133_20190804_00260	spottedhyaena	NA
03/08/2019 22:21	03/08/2019	0.931770833	RGI	9	RGI_09	RGI_09_C057_20190907_00026	spottedhyaena	NA
03/08/2019 23:00	03/08/2019	0.958796296	RGI	28	RGI_28	RGI_28_C065_20190907_00020	spottedhyaena	NA
04/08/2019 02:50	04/08/2019	0.118530093	RGI	26	RGI_26	RGI_26_C056_20190907_00023	spottedhyaena	NA
04/08/2019 03:43	04/08/2019	0.154861111	RGI	1	RGI_01	RGI_01_C120_Aug_00057	leopard	F
04/08/2019 04:37	04/08/2019	0.192951389	RGI	16	RGI_16	RGI_16_C133_20190804_00288	spottedhyaena	NA
04/08/2019 05:43	04/08/2019	0.238599537	RGI	19	RGI_19	RGI_19_C144_20190805_00110	lion	F
04/08/2019 23:38	04/08/2019	0.985104167	RGI	28	RGI_28	RGI_28_C065_20190907_00022	lion	F
05/08/2019 00:51	05/08/2019	0.035671296	RGI	8	RGI_08	RGI_08_C128_20190908_00009	spottedhyaena	NA
05/08/2019 02:14	05/08/2019	0.09306713	RGI	26	RGI_26	RGI_26_C056_20190907_00039	spottedhyaena	NA
05/08/2019 06:41	05/08/2019	0.279027778	RGI	14	RGI_14	RGI_14_C048_20190805_00093	lion	F
05/08/2019 08:20	05/08/2019	0.347256944	RGI	14	RGI_14	RGI_14_C001_20190805_00122	lion	F
05/08/2019 08:20	05/08/2019	0.347384259	RGI	14	RGI_14	RGI_14_C001_20190805_00123	lion	F
05/08/2019 08:20	05/08/2019	0.347384259	RGI	14	RGI_14	RGI_14_C001_20190805_00123	lion	F
05/08/2019 08:54	05/08/2019	0.371493056	RGI	14	RGI_14	RGI_14_C001_20190805_00125	lion	F
05/08/2019 08:56	05/08/2019	0.372511574	RGI	14	RGI_14	RGI_14_C001_20190805_00127	lion	F
06/08/2019 00:39	06/08/2019	0.027083333	RGI	28	RGI_28	RGI_28_C043_20190907_00044	spottedhyaena	NA
06/08/2019 00:39	06/08/2019	0.027083333	RGI	28	RGI_28	RGI_28_C043_20190907_00044	spottedhyaena	NA
06/08/2019 00:47	06/08/2019	0.033148148	RGI	14	RGI_14	RGI_14_C001_20190909_00011	lion	F
06/08/2019 00:47	06/08/2019	0.033148148	RGI	14	RGI_14	RGI_14_C001_20190909_00011	lion	F
06/08/2019 15:08	06/08/2019	0.631168981	RGI	16	RGI_16	RGI_16_C132_20190908_00033	spottedhyaena	NA
06/08/2019 20:19	06/08/2019	0.846898148	RGI	16	RGI_16	RGI_16_C133_20190908_00036	spottedhyaena	NA
07/08/2019 04:08	07/08/2019	0.172708333	RGI	27	RGI_27	RGI_27_C134_20190909_00012	spottedhyaena	NA
07/08/2019 05:31	07/08/2019	0.23	RGI	20	RGI_20	RGI_20_C143_20190909_00036	spottedhyaena	NA
07/08/2019 06:39	07/08/2019	0.27724537	RGI	4	RGI_04	RGI_04_C006_20190911_00023	spottedhyaena	NA
07/08/2019 07:01	07/08/2019	0.292881944	RGI	28	RGI_28	RGI_28_C065_20190907_00033	spottedhyaena	NA
07/08/2019 20:15	07/08/2019	0.843923611	RGI	40	RGI_40	RGI_40_C073_20190910_00039	spottedhyaena	NA
07/08/2019 22:04	07/08/2019	0.920092593	RGI	24	RGI_24	RGI_24_C061_20190907_00032	spottedhyaena	NA
08/08/2019 22:13	08/08/2019	0.926111111	RGI	17	RGI_17	RGI_17_C139_Sep_00079	leopard	NA
09/08/2019 06:21	09/08/2019	0.264710648	RGI	28	RGI_28	RGI_28_C065_20190907_00046	spottedhyaena	NA
09/08/2019 08:07	09/08/2019	0.338240741	RGI	19	RGI_19	RGI_19_C145_20190909_00021	spottedhyaena	NA
09/08/2019 20:56	09/08/2019	0.872349537	RGI	7	RGI_07	RGI_07_C137_20190910_00039	spottedhyaena	NA
09/08/2019 23:15	09/08/2019	0.9690625	RGI	4	RGI_04	RGI_04_C006_20190911_00029	spottedhyaena	NA
10/08/2019 06:35	10/08/2019	0.274525463	RGI	17	RGI_17	RGI_17_C138_20190908_00123	spottedhyaena	NA
10/08/2019 20:17	10/08/2019	0.845555556	RGI	5	RGI_05	RGI_05_C113_Sep_00011	leopard	NA
11/08/2019 02:49	11/08/2019	0.117395833	RGI	11	RGI_11	RGI_11_C067_Sep_00053	leopard	F
11/08/2019 05:52	11/08/2019	0.245	RGI	7	RGI_07	RGI_07_C137_20190910_00041	spottedhyaena	NA
11/08/2019 08:13	11/08/2019	0.342511574	RGI	15	RGI_15	RGI_15_C129_20190908_00090	spottedhyaena	NA
11/08/2019 20:20	11/08/2019	0.847372685	RGI	12	RGI_12	RGI_12_C109_20190909_00060	lion	F
12/08/2019 03:03	12/08/2019	0.127673611	RGI	12	RGI_12	RGI_12_C109_20190909_00061	lion	M
12/08/2019 03:09	12/08/2019	0.131469907	RGI	15	RGI_15	RGI_15_C129_20190908_00092	spottedhyaena	NA
12/08/2019 19:52	12/08/2019	0.828125	RGI	14	RGI_14	RGI_14_C001_20190909_00024	spottedhyaena	NA
13/08/2019 01:39	13/08/2019	0.06943287	RGI	33	RGI_33	RGI_33_C052_20190910_00008	lion	M
13/08/2019 21:04	13/08/2019	0.878159722	RGI	7	RGI_07	RGI_07_C136_20190910_00028	spottedhyaena	NA
13/08/2019 21:55	13/08/2019	0.913275463	RGI	2	RGI_02	RGI_02_C124_20190910_00034	spottedhyaena	NA
14/08/2019 00:18	14/08/2019	0.013171296	RGI	24	RGI_24	RGI_24_C059_20190907_00079	cheetah	NA
14/08/2019 04:30	14/08/2019	0.188113426	RGI	11	RGI_11	RGI_11_C067_20190907_00068	spottedhyaena	NA
14/08/2019 21:01	14/08/2019	0.876354167	RGI	37	RGI_37	RGI_37_C053_20190910_00031	spottedhyaena	NA
14/08/2019 22:47	14/08/2019	0.94974537	RGI	35	RGI_35	RGI_35_C115_Sep_00016	leopard	NA
15/08/2019 05:49	15/08/2019	0.242511574	RGI	24	RGI_24	RGI_24_C061_20190907_00070	lion	M
15/08/2019 05:49	15/08/2019	0.242766204	RGI	27	RGI_27	RGI_27_C134_20190909_00035	spottedhyaena	NA
15/08/2019 05:50	15/08/2019	0.243460648	RGI	24	RGI_24	RGI_24_C061_20190907_00071	lion	M
15/08/2019 20:46	15/08/2019	0.865949074	RGI	3	RGI_03	RGI_03_C041_20190911_00064	lion	M
15/08/2019 21:50	15/08/2019	0.909768519	RGI	26	RGI_26	RGI_26_C056_20190907_00088	spottedhyaena	NA
16/08/2019 01:56	16/08/2019	0.080787037	RGI	28	RGI_28	RGI_28_C065_Sep_00063	leopard	NA
16/08/2019 02:55	16/08/2019	0.121527778	RGI	29	RGI_29	RGI_29_C047_20190908_00033	lion	F
16/08/2019 05:04	16/08/2019	0.211539352	RGI	7	RGI_07	RGI_07_C137_Sep_00046	leopard	NA
16/08/2019 05:22	16/08/2019	0.224293981	RGI	18	RGI_18	RGI_18_C140_20190908_00088	spottedhyaena	NA
16/08/2019 06:45	16/08/2019	0.28162037	RGI	3	RGI_03	RGI_03_C041_20190911_00065	spottedhyaena	NA
16/08/2019 22:02	16/08/2019	0.918287037	RGI	30	RGI_30	RGI_30_C080_20190908_00069	spottedhyaena	NA
17/08/2019 03:59	17/08/2019	0.166585648	RGI	28	RGI_28	RGI_28_C065_20190907_00067	lion	M
17/08/2019 05:37	17/08/2019	0.234201389	RGI	12	RGI_12	RGI_12_C110_20190909_00048	lion	F
18/08/2019 00:22	18/08/2019	0.015740741	RGI	16	RGI_16	RGI_16_C133_20190908_00068	spottedhyaena	NA
18/08/2019 03:41	18/08/2019	0.154108796	RGI	26	RGI_26	RGI_26_C056_20190907_00089	cheetah	NA
18/08/2019 03:51	18/08/2019	0.161099537	RGI	15	RGI_15	RGI_15_C129_Sep_00119	leopard	NA
18/08/2019 20:45	18/08/2019	0.865069444	RGI	40	RGI_40	RGI_40_C058_20190910_00181	spottedhyaena	NA
18/08/2019 23:49	18/08/2019	0.992951389	RGI	26	RGI_26	RGI_26_C050_20190907_00099	lion	M
19/08/2019 00:08	19/08/2019	0.006157407	RGI	26	RGI_26	RGI_26_C050_20190907_00100	lion	M
19/08/2019 03:23	19/08/2019	0.141134259	RGI	8	RGI_08	RGI_08_C127_20190908_00047	spottedhyaena	NA
19/08/2019 04:12	19/08/2019	0.175324074	RGI	29	RGI_29	RGI_29_C047_20190908_00042	lion	F
19/08/2019 04:13	19/08/2019	0.176053241	RGI	29	RGI_29	RGI_29_C078_20190908_00043	lion	F
19/08/2019 19:46	19/08/2019	0.823726852	RGI	16	RGI_16	RGI_16_C133_20190908_00093	spottedhyaena	NA
19/08/2019 21:41	19/08/2019	0.903761574	RGI	24	RGI_24	RGI_24_C061_20190907_00125	spottedhyaena	NA
20/08/2019 02:56	20/08/2019	0.122395833	RGI	4	RGI_04	RGI_04_C006_20190911_00067	spottedhyaena	NA
20/08/2019 05:56	20/08/2019	0.247337963	RGI	2	RGI_02	RGI_02_C123_20190910_00030	spottedhyaena	NA
20/08/2019 06:30	20/08/2019	0.271400463	RGI	31	RGI_31	RGI_31_C069_20190909_00085	spottedhyaena	NA
20/08/2019 22:15	20/08/2019	0.927534722	RGI	28	RGI_28	RGI_28_C043_20190907_00125	lion	F
21/08/2019 01:43	21/08/2019	0.071898148	RGI	28	RGI_28	RGI_28_C065_20190907_00079	spottedhyaena	NA
21/08/2019 02:22	21/08/2019	0.099050926	RGI	28	RGI_28	RGI_28_C065_20190907_00080	spottedhyaena	NA
21/08/2019 05:38	21/08/2019	0.235324074	RGI	14	RGI_14	RGI_14_C001_20190909_00050	spottedhyaena	NA
21/08/2019 06:09	21/08/2019	0.256770833	RGI	20	RGI_20	RGI_20_C143_20190909_00190	spottedhyaena	NA
21/08/2019 19:33	21/08/2019	0.81474537	RGI	20	RGI_20	RGI_20_C143_20190909_00191	spottedhyaena	NA
21/08/2019 23:36	21/08/2019	0.983831019	RGI	4	RGI_04	RGI_04_C006_20190911_00068	spottedhyaena	NA
22/08/2019 02:14	22/08/2019	0.093263889	RGI	28	RGI_28	RGI_28_C065_20190907_00115	lion	F
22/08/2019 03:22	22/08/2019	0.140578704	RGI	25	RGI_25	RGI_25_C044_20190907_00092	spottedhyaena	NA
22/08/2019 05:17	22/08/2019	0.220787037	RGI	40	RGI_40	RGI_40_C073_20190910_00104	spottedhyaena	NA
22/08/2019 05:58	22/08/2019	0.2490625	RGI	40	RGI_40	RGI_40_C073_20190910_00105	spottedhyaena	NA
22/08/2019 07:31	22/08/2019	0.313414352	RGI	12	RGI_12	RGI_12_C110_20190909_00055	lion	F
22/08/2019 07:31	22/08/2019	0.313414352	RGI	12	RGI_12	RGI_12_C110_20190909_00055	lion	F
22/08/2019 07:31	22/08/2019	0.313414352	RGI	12	RGI_12	RGI_12_C110_20190909_00055	lion	F
22/08/2019 11:13	22/08/2019	0.467777778	RGI	16	RGI_16	RGI_16_C132_20190908_00113	spottedhyaena	NA
22/08/2019 19:59	22/08/2019	0.833032407	RGI	28	RGI_28	RGI_28_C065_20190907_00116	lion	F
22/08/2019 20:01	22/08/2019	0.834085648	RGI	28	RGI_28	RGI_28_C065_20190907_00117	lion	F
22/08/2019 20:29	22/08/2019	0.853969907	RGI	28	RGI_28	RGI_28_C065_20190907_00118	lion	F
22/08/2019 23:38	22/08/2019	0.984988426	RGI	17	RGI_17	RGI_17_C139_Sep_00302	leopard	NA
23/08/2019 02:40	23/08/2019	0.111273148	RGI	8	RGI_08	RGI_08_C127_20190908_00048	spottedhyaena	NA
23/08/2019 03:20	23/08/2019	0.139212963	RGI	30	RGI_30	RGI_30_C080_20190908_00076	spottedhyaena	NA
23/08/2019 18:56	23/08/2019	0.789467593	RGI	28	RGI_28	RGI_28_C065_20190907_00122	lion	F
23/08/2019 18:58	23/08/2019	0.790925926	RGI	28	RGI_28	RGI_28_C065_20190907_00123	lion	F
23/08/2019 21:16	23/08/2019	0.886319444	RGI	26	RGI_26	RGI_26_C056_20190907_00092	spottedhyaena	NA
23/08/2019 22:57	23/08/2019	0.956840278	RGI	34	RGI_34	RGI_34_C075_20190908_00096	spottedhyaena	NA
24/08/2019 04:39	24/08/2019	0.193796296	RGI	24	RGI_24	RGI_24_C061_20190907_00139	spottedhyaena	NA
24/08/2019 06:03	24/08/2019	0.2525	RGI	24	RGI_24	RGI_24_C061_20190907_00140	lion	M
24/08/2019 19:29	24/08/2019	0.812384259	RGI	15	RGI_15	RGI_15_C130_20190908_00129	spottedhyaena	NA
24/08/2019 19:51	24/08/2019	0.827337963	RGI	1	RGI_01	RGI_01_C120_20190910_00108	spottedhyaena	NA
25/08/2019 01:30	25/08/2019	0.062604167	RGI	7	RGI_07	RGI_07_C137_20190910_00050	spottedhyaena	NA
25/08/2019 03:31	25/08/2019	0.147025463	RGI	38	RGI_38	RGI_38_C045_20190907_00163	spottedhyaena	NA
25/08/2019 04:35	25/08/2019	0.191574074	RGI	29	RGI_29	RGI_29_C047_20190908_00048	spottedhyaena	NA
25/08/2019 06:08	25/08/2019	0.25619213	RGI	34	RGI_34	RGI_34_C075_20190908_00146	lion	M
27/08/2019 00:10	27/08/2019	0.006944444	RGI	2	RGI_02	RGI_02_C123_20190910_00040	spottedhyaena	NA
27/08/2019 01:48	27/08/2019	0.075231481	RGI	28	RGI_28	RGI_28_C065_20190907_00132	lion	M
27/08/2019 01:54	27/08/2019	0.079166667	RGI	18	RGI_18	RGI_18_C140_20190908_00116	spottedhyaena	NA
27/08/2019 03:38	27/08/2019	0.151435185	RGI	2	RGI_02	RGI_02_C124_20190910_00048	spottedhyaena	NA
27/08/2019 04:30	27/08/2019	0.187569444	RGI	40	RGI_40	RGI_40_C058_Sep_00205	leopard	NA
27/08/2019 04:55	27/08/2019	0.205173611	RGI	27	RGI_27	RGI_27_C135_20190909_00036	lion	M
27/08/2019 04:55	27/08/2019	0.205173611	RGI	27	RGI_27	RGI_27_C135_20190909_00036	lion	M
27/08/2019 05:50	27/08/2019	0.243298611	RGI	20	RGI_20	RGI_20_C143_20190909_00243	spottedhyaena	NA
27/08/2019 06:28	27/08/2019	0.269907407	RGI	30	RGI_30	RGI_30_C074_20190908_00039	cheetah	M
27/08/2019 08:14	27/08/2019	0.343657407	RGI	40	RGI_40	RGI_40_C058_20190910_00206	lion	M
27/08/2019 21:00	27/08/2019	0.875208333	RGI	12	RGI_12	RGI_12_C109_20190909_00088	spottedhyaena	NA
27/08/2019 21:09	27/08/2019	0.881342593	RGI	18	RGI_18	RGI_18_C141_20190908_00056	spottedhyaena	NA
28/08/2019 04:28	28/08/2019	0.186284722	RGI	34	RGI_34	RGI_34_C075_20190908_00162	lion	F
28/08/2019 05:04	28/08/2019	0.211574074	RGI	28	RGI_28	RGI_28_C065_20190907_00152	spottedhyaena	NA
28/08/2019 05:06	28/08/2019	0.212546296	RGI	21	RGI_21	RGI_21_C108_20190909_00074	lion	M
28/08/2019 19:08	28/08/2019	0.797453704	RGI	4	RGI_04	RGI_04_C006_20190911_00074	spottedhyaena	NA
28/08/2019 19:57	28/08/2019	0.831273148	RGI	10	RGI_10	RGI_10_C117_20190907_00067	spottedhyaena	NA
28/08/2019 22:03	28/08/2019	0.91912037	RGI	40	RGI_40	RGI_40_C073_20190910_00129	spottedhyaena	NA
29/08/2019 02:36	29/08/2019	0.108553241	RGI	38	RGI_38	RGI_38_C045_20190907_00180	spottedhyaena	NA
29/08/2019 19:14	29/08/2019	0.8015625	RGI	20	RGI_20	RGI_20_C143_20190909_00288	spottedhyaena	NA
29/08/2019 21:31	29/08/2019	0.896736111	RGI	7	RGI_07	RGI_07_C137_20190910_00054	spottedhyaena	NA
29/08/2019 23:35	29/08/2019	0.982743056	RGI	34	RGI_34	RGI_34_C075_20190908_00163	spottedhyaena	NA
30/08/2019 03:43	30/08/2019	0.155011574	RGI	15	RGI_15	RGI_15_C129_20190908_00230	spottedhyaena	NA
30/08/2019 05:38	30/08/2019	0.235324074	RGI	6	RGI_06	RGI_06_C005_20190907_00102	spottedhyaena	NA
30/08/2019 21:17	30/08/2019	0.887164352	RGI	16	RGI_16	RGI_16_C133_20190908_00187	spottedhyaena	NA
30/08/2019 22:12	30/08/2019	0.925601852	RGI	31	RGI_31	RGI_31_C069_20190909_00096	spottedhyaena	NA
31/08/2019 01:19	31/08/2019	0.055162037	RGI	18	RGI_18	RGI_18_C140_20190908_00134	spottedhyaena	NA
31/08/2019 20:56	31/08/2019	0.8725	RGI	30	RGI_30	RGI_30_C074_20190908_00049	lion	M
01/09/2019 03:16	01/09/2019	0.136585648	RGI	21	RGI_21	RGI_21_C108_20190909_00082	lion	M
01/09/2019 03:22	01/09/2019	0.140636574	RGI	21	RGI_21	RGI_21_C107_20190909_00094	lion	F
01/09/2019 03:23	01/09/2019	0.141388889	RGI	21	RGI_21	RGI_21_C107_20190909_00095	lion	M
01/09/2019 03:38	01/09/2019	0.151863426	RGI	18	RGI_18	RGI_18_C141_Sep_00069	leopard	NA
01/09/2019 03:38	01/09/2019	0.151863426	RGI	18	RGI_18	RGI_18_C141_Sep_00069	leopard	NA
01/09/2019 03:59	01/09/2019	0.166030093	RGI	40	RGI_40	RGI_40_C073_20190910_00136	spottedhyaena	NA
01/09/2019 04:28	01/09/2019	0.186724537	RGI	7	RGI_07	RGI_07_C137_20190910_00059	lion	F
01/09/2019 04:29	01/09/2019	0.187071759	RGI	7	RGI_07	RGI_07_C137_20190910_00060	lion	F
01/09/2019 08:57	01/09/2019	0.373483796	RGI	30	RGI_30	RGI_30_C080_20190908_00101	lion	M
01/09/2019 09:04	01/09/2019	0.378287037	RGI	20	RGI_20	RGI_20_C143_20190909_00311	lion	M
01/09/2019 23:55	01/09/2019	0.996805556	RGI	17	RGI_17	RGI_17_C138_Sep_00327	leopard	NA
02/09/2019 05:17	02/09/2019	0.220613426	RGI	3	RGI_03	RGI_03_C041_20190911_00090	spottedhyaena	NA
02/09/2019 05:29	02/09/2019	0.228611111	RGI	34	RGI_34	RGI_34_C054_20190908_00232	spottedhyaena	NA
02/09/2019 06:54	02/09/2019	0.28787037	RGI	2	RGI_02	RGI_02_C123_20190910_00049	spottedhyaena	NA
02/09/2019 08:20	02/09/2019	0.347407407	RGI	11	RGI_11	RGI_11_C066_Sep_00076	leopard	NA
03/09/2019 02:41	03/09/2019	0.112465278	RGI	14	RGI_14	RGI_14_C001_20190909_00063	spottedhyaena	NA
03/09/2019 21:30	03/09/2019	0.896342593	RGI	11	RGI_11	RGI_11_C067_Sep_00090	leopard	F
03/09/2019 23:02	03/09/2019	0.960046296	RGI	31	RGI_31	RGI_31_C069_20190909_00100	lion	M
04/09/2019 22:09	04/09/2019	0.923368056	RGI	34	RGI_34	RGI_34_C075_20190908_00172	spottedhyaena	NA
05/09/2019 01:50	05/09/2019	0.076921296	RGI	12	RGI_12	RGI_12_C109_20190909_00112	lion	M
05/09/2019 04:56	05/09/2019	0.206018519	RGI	28	RGI_28	RGI_28_C065_20190907_00165	lion	F
05/09/2019 04:57	05/09/2019	0.206400463	RGI	34	RGI_34	RGI_34_C075_20190908_00175	lion	M
07/09/2019 01:26	07/09/2019	0.060069444	RGI	16	RGI_16	RGI_16_C133_20190908_00228	spottedhyaena	NA
07/09/2019 05:26	07/09/2019	0.226655093	RGI	2	RGI_02	RGI_02_C123_20190910_00051	spottedhyaena	NA
08/09/2019 03:17	08/09/2019	0.136828704	RGI	4	RGI_04	RGI_04_C006_20190911_00084	lion	M
08/09/2019 20:38	08/09/2019	0.859930556	RGI	40	RGI_40	RGI_40_C073_20190910_00158	spottedhyaena	NA
08/09/2019 23:23	08/09/2019	0.974791667	RGI	16	RGI_16	RGI_16_C133_20191010_00038	spottedhyaena	NA
09/09/2019 04:22	09/09/2019	0.182291667	RGI	36	RGI_36	RGI_36_C084_20191010_00168	spottedhyaena	NA
09/09/2019 18:42	09/09/2019	0.779236111	RGI	34	RGI_34	RGI_34_C054_20191010_00050	lion	M
09/09/2019 20:37	09/09/2019	0.859409722	RGI	15	RGI_15	RGI_15_C130_20191010_00031	spottedhyaena	NA
09/09/2019 23:38	09/09/2019	0.985	RGI	20	RGI_20	RGI_20_C142_20191011_00060	spottedhyaena	NA
10/09/2019 02:22	10/09/2019	0.099201389	RGI	14	RGI_14	RGI_14_C081_20191011_00046	spottedhyaena	NA
10/09/2019 02:52	10/09/2019	0.119583333	RGI	5	RGI_05	RGI_05_C113_20191011_00026	spottedhyaena	NA
10/09/2019 03:37	10/09/2019	0.151099537	RGI	21	RGI_21	RGI_21_C107_20191011_00071	spottedhyaena	NA
10/09/2019 04:03	10/09/2019	0.16912037	RGI	34	RGI_34	RGI_34_C054_20191010_00048	spottedhyaena	NA
10/09/2019 06:43	10/09/2019	0.280231481	RGI	34	RGI_34	RGI_34_C075_20191010_00021	lion	M
10/09/2019 23:25	10/09/2019	0.975798611	RGI	1	RGI_01	RGI_01_C121_20191012_00028	spottedhyaena	NA
11/09/2019 03:18	11/09/2019	0.1378125	RGI	16	RGI_16	RGI_16_C133_20191010_00055	spottedhyaena	NA
11/09/2019 21:36	11/09/2019	0.90037037	RGI	23	RGI_23	RGI_23_C010_20191011_00014	spottedhyaena	NA
12/09/2019 02:20	12/09/2019	0.097743056	RGI	22	RGI_22	RGI_22_C126_Oct_00017	leopard	F
12/09/2019 04:17	12/09/2019	0.178611111	RGI	1	RGI_01	RGI_01_C121_20191012_00030	spottedhyaena	NA
12/09/2019 04:18	12/09/2019	0.179490741	RGI	1	RGI_01	RGI_01_C121_20191012_00031	spottedhyaena	NA
12/09/2019 05:55	12/09/2019	0.247060185	RGI	19	RGI_19	RGI_19_C145_20191011_00029	spottedhyaena	NA
12/09/2019 21:45	12/09/2019	0.906770833	RGI	30	RGI_30	RGI_30_C074_Oct_00024	leopard	M
12/09/2019 22:11	12/09/2019	0.924780093	RGI	28	RGI_28	RGI_28_C065_20191010_00048	spottedhyaena	NA
12/09/2019 22:20	12/09/2019	0.931076389	RGI	14	RGI_14	RGI_14_C081_20191011_00051	spottedhyaena	NA
13/09/2019 02:51	13/09/2019	0.119189815	RGI	31	RGI_31	RGI_31_C069_20191011_00145	spottedhyaena	NA
13/09/2019 02:52	13/09/2019	0.119722222	RGI	3	RGI_03	RGI_03_C046_20191011_00027	spottedhyaena	NA
13/09/2019 02:57	13/09/2019	0.123055556	RGI	15	RGI_15	RGI_15_C130_20191010_00039	spottedhyaena	NA
13/09/2019 03:57	13/09/2019	0.164930556	RGI	21	RGI_21	RGI_21_C107_20191011_00142	spottedhyaena	NA
13/09/2019 04:13	13/09/2019	0.175949074	RGI	36	RGI_36	RGI_36_C084_Oct_00170	leopard	NA
13/09/2019 20:17	13/09/2019	0.845416667	RGI	1	RGI_01	RGI_01_C121_20191012_00036	spottedhyaena	NA
13/09/2019 20:52	13/09/2019	0.870011574	RGI	28	RGI_28	RGI_28_C065_20191010_00050	lion	F
13/09/2019 20:53	13/09/2019	0.870763889	RGI	28	RGI_28	RGI_28_C065_20191010_00051	lion	F
13/09/2019 22:48	13/09/2019	0.950578704	RGI	3	RGI_03	RGI_03_C046_20191011_00028	spottedhyaena	NA
14/09/2019 02:56	14/09/2019	0.122708333	RGI	15	RGI_15	RGI_15_C130_20191010_00041	lion	M
14/09/2019 03:22	14/09/2019	0.140555556	RGI	15	RGI_15	RGI_15_C129_20191010_00039	lion	F
14/09/2019 03:25	14/09/2019	0.142488426	RGI	15	RGI_15	RGI_15_C129_20191010_00040	lion	M
14/09/2019 04:56	14/09/2019	0.205763889	RGI	39	RGI_39	RGI_39_C077_20191011_00013	spottedhyaena	NA
14/09/2019 05:02	14/09/2019	0.210046296	RGI	28	RGI_28	RGI_28_C043_20191010_00036	lion	M
14/09/2019 05:06	14/09/2019	0.212604167	RGI	15	RGI_15	RGI_15_C130_20191010_00044	lion	M
14/09/2019 05:58	14/09/2019	0.249155093	RGI	15	RGI_15	RGI_15_C129_20191010_00042	lion	F
14/09/2019 06:24	14/09/2019	0.266886574	RGI	15	RGI_15	RGI_15_C130_20191010_00045	lion	M
14/09/2019 06:25	14/09/2019	0.268043981	RGI	15	RGI_15	RGI_15_C130_20191010_00046	lion	F
14/09/2019 21:26	14/09/2019	0.89349537	RGI	18	RGI_18	RGI_18_C140_20191010_00064	spottedhyaena	NA
14/09/2019 21:27	14/09/2019	0.894224537	RGI	18	RGI_18	RGI_18_C140_20191010_00065	spottedhyaena	NA
14/09/2019 23:58	14/09/2019	0.998680556	RGI	37	RGI_37	RGI_37_C053_20191012_00059	wilddog	M
14/09/2019 23:58	14/09/2019	0.999050926	RGI	37	RGI_37	RGI_37_C053_20191012_00060	wilddog	M
15/09/2019 01:26	15/09/2019	0.06	RGI	37	RGI_37	RGI_37_C053_20191012_00062	spottedhyaena	NA
15/09/2019 02:09	15/09/2019	0.0896875	RGI	34	RGI_34	RGI_34_C054_20191010_00059	spottedhyaena	NA
15/09/2019 02:16	15/09/2019	0.09494213	RGI	6	RGI_06	RGI_06_C007_Oct_00035	leopard	F
15/09/2019 02:27	15/09/2019	0.102407407	RGI	15	RGI_15	RGI_15_C130_Oct_00047	leopard	M
15/09/2019 02:44	15/09/2019	0.114386574	RGI	18	RGI_18	RGI_18_C140_20191010_00067	spottedhyaena	NA
15/09/2019 02:56	15/09/2019	0.122372685	RGI	6	RGI_06	RGI_06_C005_20191010_00152	spottedhyaena	NA
15/09/2019 02:56	15/09/2019	0.122719907	RGI	6	RGI_06	RGI_06_C005_20191010_00153	spottedhyaena	NA
15/09/2019 19:41	15/09/2019	0.820590278	RGI	20	RGI_20	RGI_20_C143_20191011_00057	spottedhyaena	NA
15/09/2019 21:29	15/09/2019	0.895347222	RGI	18	RGI_18	RGI_18_C141_20191010_00059	spottedhyaena	NA
16/09/2019 01:28	16/09/2019	0.061469907	RGI	18	RGI_18	RGI_18_C141_20191010_00061	spottedhyaena	NA
16/09/2019 03:16	16/09/2019	0.13662037	RGI	15	RGI_15	RGI_15_C130_20191010_00060	spottedhyaena	NA
16/09/2019 04:03	16/09/2019	0.169236111	RGI	20	RGI_20	RGI_20_C142_20191011_00075	spottedhyaena	NA
16/09/2019 05:03	16/09/2019	0.211087963	RGI	14	RGI_14	RGI_14_C081_20191011_00056	spottedhyaena	NA
16/09/2019 06:15	16/09/2019	0.260729167	RGI	19	RGI_19	RGI_19_C145_20191011_00033	lion	M
16/09/2019 19:11	16/09/2019	0.799409722	RGI	30	RGI_30	RGI_30_C080_Oct_00039	leopard	F
16/09/2019 19:45	16/09/2019	0.823263889	RGI	16	RGI_16	RGI_16_C133_20191010_00069	lion	M
16/09/2019 19:46	16/09/2019	0.823888889	RGI	16	RGI_16	RGI_16_C133_20191010_00070	lion	M
16/09/2019 20:06	16/09/2019	0.837604167	RGI	18	RGI_18	RGI_18_C141_20191010_00063	spottedhyaena	NA
16/09/2019 23:15	16/09/2019	0.96912037	RGI	15	RGI_15	RGI_15_C130_20191010_00061	lion	M
16/09/2019 23:16	16/09/2019	0.969733796	RGI	15	RGI_15	RGI_15_C130_20191010_00062	lion	M
17/09/2019 00:55	17/09/2019	0.038831019	RGI	21	RGI_21	RGI_21_C107_20191011_00145	spottedhyaena	NA
17/09/2019 01:28	17/09/2019	0.061377315	RGI	13	RGI_13	RGI_13_C146_20191011_00041	lion	M
17/09/2019 03:01	17/09/2019	0.126261574	RGI	39	RGI_39	RGI_39_C076_20191011_00047	spottedhyaena	NA
17/09/2019 03:23	17/09/2019	0.141400463	RGI	34	RGI_34	RGI_34_C054_20191010_00069	spottedhyaena	NA
17/09/2019 20:11	17/09/2019	0.841493056	RGI	5	RGI_05	RGI_05_C113_20191011_00081	lion	M
17/09/2019 20:39	17/09/2019	0.860925926	RGI	31	RGI_31	RGI_31_C069_20191011_00154	spottedhyaena	NA
17/09/2019 21:18	17/09/2019	0.888101852	RGI	19	RGI_19	RGI_19_C145_20191011_00041	spottedhyaena	NA
17/09/2019 21:51	17/09/2019	0.910752315	RGI	15	RGI_15	RGI_15_C129_20191010_00067	spottedhyaena	NA
18/09/2019 01:10	18/09/2019	0.049166667	RGI	35	RGI_35	RGI_35_C114_20191012_00057	spottedhyaena	NA
18/09/2019 01:22	18/09/2019	0.0571875	RGI	18	RGI_18	RGI_18_C140_20191010_00071	spottedhyaena	NA
18/09/2019 01:42	18/09/2019	0.071168981	RGI	2	RGI_02	RGI_02_C123_20191012_00100	spottedhyaena	NA
18/09/2019 02:45	18/09/2019	0.114884259	RGI	11	RGI_11	RGI_11_C066_20191010_00160	lion	M
18/09/2019 02:48	18/09/2019	0.117303241	RGI	11	RGI_11	RGI_11_C066_20191010_00161	lion	M
18/09/2019 02:52	18/09/2019	0.119548611	RGI	11	RGI_11	RGI_11_C066_20191010_00162	lion	M
18/09/2019 03:22	18/09/2019	0.140497685	RGI	22	RGI_22	RGI_22_C126_20191012_00025	spottedhyaena	NA
18/09/2019 03:23	18/09/2019	0.140983796	RGI	22	RGI_22	RGI_22_C126_20191012_00026	spottedhyaena	NA
18/09/2019 03:24	18/09/2019	0.141840278	RGI	22	RGI_22	RGI_22_C126_20191012_00027	spottedhyaena	NA
18/09/2019 03:38	18/09/2019	0.151597222	RGI	26	RGI_26	RGI_26_C056_20191010_00022	spottedhyaena	NA
18/09/2019 19:46	18/09/2019	0.824166667	RGI	31	RGI_31	RGI_31_C069_20191011_00160	spottedhyaena	NA
18/09/2019 19:48	18/09/2019	0.825023148	RGI	31	RGI_31	RGI_31_C069_20191011_00161	spottedhyaena	NA
19/09/2019 02:32	19/09/2019	0.105868056	RGI	40	RGI_40	RGI_40_C073_20191011_00057	spottedhyaena	NA
19/09/2019 03:29	19/09/2019	0.145532407	RGI	14	RGI_14	RGI_14_C085_20191011_00052	spottedhyaena	NA
19/09/2019 04:31	19/09/2019	0.18837963	RGI	28	RGI_28	RGI_28_C065_Oct_00056	leopard	F
19/09/2019 04:38	19/09/2019	0.193645833	RGI	15	RGI_15	RGI_15_C129_20191010_00071	spottedhyaena	NA
19/09/2019 04:40	19/09/2019	0.194918981	RGI	15	RGI_15	RGI_15_C130_20191010_00065	spottedhyaena	NA
19/09/2019 04:42	19/09/2019	0.195844907	RGI	15	RGI_15	RGI_15_C130_20191010_00066	spottedhyaena	NA
19/09/2019 05:20	19/09/2019	0.222708333	RGI	3	RGI_03	RGI_03_C046_20191011_00044	spottedhyaena	NA
20/09/2019 05:17	20/09/2019	0.22037037	RGI	5	RGI_05	RGI_05_C113_20191011_00086	lion	M
20/09/2019 19:24	20/09/2019	0.80880787	RGI	10	RGI_10	RGI_10_C116_20191012_00095	spottedhyaena	NA
20/09/2019 20:03	20/09/2019	0.835486111	RGI	15	RGI_15	RGI_15_C130_20191010_00071	spottedhyaena	NA
20/09/2019 21:00	20/09/2019	0.875439815	RGI	35	RGI_35	RGI_35_C114_20191012_00060	spottedhyaena	NA
20/09/2019 22:12	20/09/2019	0.925381944	RGI	10	RGI_10	RGI_10_C117_20191012_00084	spottedhyaena	NA
21/09/2019 00:24	21/09/2019	0.016909722	RGI	8	RGI_08	RGI_08_C128_20191010_00064	spottedhyaena	NA
21/09/2019 02:57	21/09/2019	0.123460648	RGI	16	RGI_16	RGI_16_C133_20191010_00134	spottedhyaena	NA
21/09/2019 03:56	21/09/2019	0.164143519	RGI	1	RGI_01	RGI_01_C120_20191012_00068	spottedhyaena	NA
21/09/2019 04:12	21/09/2019	0.175347222	RGI	8	RGI_08	RGI_08_C128_20191010_00065	spottedhyaena	NA
21/09/2019 04:48	21/09/2019	0.200219907	RGI	2	RGI_02	RGI_02_C123_Oct_00102	leopard	F
21/09/2019 05:50	21/09/2019	0.243587963	RGI	35	RGI_35	RGI_35_C114_20191012_00061	spottedhyaena	NA
21/09/2019 20:06	21/09/2019	0.838009259	RGI	31	RGI_31	RGI_31_C069_20191011_00164	spottedhyaena	NA
21/09/2019 22:08	21/09/2019	0.922337963	RGI	19	RGI_19	RGI_19_C145_20191011_00050	spottedhyaena	NA
22/09/2019 00:49	22/09/2019	0.034363426	RGI	20	RGI_20	RGI_20_C142_20191011_00094	spottedhyaena	NA
22/09/2019 00:54	22/09/2019	0.037511574	RGI	18	RGI_18	RGI_18_C141_20191010_00072	spottedhyaena	NA
22/09/2019 02:24	22/09/2019	0.100416667	RGI	5	RGI_05	RGI_05_C113_20191011_00089	spottedhyaena	NA
22/09/2019 20:09	22/09/2019	0.83974537	RGI	17	RGI_17	RGI_17_C139_20191010_00191	spottedhyaena	NA
22/09/2019 20:13	22/09/2019	0.842627315	RGI	14	RGI_14	RGI_14_C081_20191011_00066	spottedhyaena	NA
22/09/2019 22:22	22/09/2019	0.932569444	RGI	6	RGI_06	RGI_06_C005_Oct_00158	leopard	M
23/09/2019 00:21	23/09/2019	0.014780093	RGI	19	RGI_19	RGI_19_C145_20191011_00051	spottedhyaena	NA
23/09/2019 02:02	23/09/2019	0.08537037	RGI	20	RGI_20	RGI_20_C142_20191011_00095	spottedhyaena	NA
23/09/2019 03:21	23/09/2019	0.140196759	RGI	15	RGI_15	RGI_15_C129_20191010_00075	spottedhyaena	NA
23/09/2019 03:28	23/09/2019	0.144467593	RGI	6	RGI_06	RGI_06_C007_20191010_00041	spottedhyaena	NA
23/09/2019 04:10	23/09/2019	0.173946759	RGI	20	RGI_20	RGI_20_C142_20191011_00096	lion	F
23/09/2019 19:09	23/09/2019	0.798368056	RGI	14	RGI_14	RGI_14_C081_20191011_00069	spottedhyaena	NA
23/09/2019 21:55	23/09/2019	0.91337963	RGI	21	RGI_21	RGI_21_C107_20191011_00161	spottedhyaena	NA
24/09/2019 01:10	24/09/2019	0.049282407	RGI	15	RGI_15	RGI_15_C130_20191010_00072	lion	M
24/09/2019 01:44	24/09/2019	0.07224537	RGI	15	RGI_15	RGI_15_C130_20191010_00073	lion	M
24/09/2019 03:17	24/09/2019	0.137071759	RGI	4	RGI_04	RGI_04_C006_20191011_00045	spottedhyaena	NA
24/09/2019 04:28	24/09/2019	0.186597222	RGI	15	RGI_15	RGI_15_C130_20191010_00074	lion	M
24/09/2019 04:29	24/09/2019	0.186944444	RGI	15	RGI_15	RGI_15_C130_20191010_00075	lion	F
24/09/2019 05:19	24/09/2019	0.221701389	RGI	15	RGI_15	RGI_15_C129_20191010_00081	lion	M
24/09/2019 05:19	24/09/2019	0.222083333	RGI	15	RGI_15	RGI_15_C129_20191010_00082	lion	F
24/09/2019 17:18	24/09/2019	0.72099537	RGI	34	RGI_34	RGI_34_C054_Oct_00075	leopard	M
24/09/2019 21:42	24/09/2019	0.904375	RGI	5	RGI_05	RGI_05_C113_20191011_00093	spottedhyaena	NA
24/09/2019 22:20	24/09/2019	0.930914352	RGI	15	RGI_15	RGI_15_C129_20191010_00083	spottedhyaena	NA
24/09/2019 23:58	24/09/2019	0.999166667	RGI	15	RGI_15	RGI_15_C130_20191010_00079	spottedhyaena	NA
25/09/2019 00:41	25/09/2019	0.028819444	RGI	24	RGI_24	RGI_24_C059_Oct_00176	leopard	F
25/09/2019 02:28	25/09/2019	0.102824074	RGI	20	RGI_20	RGI_20_C143_20191011_00125	spottedhyaena	NA
25/09/2019 03:32	25/09/2019	0.147534722	RGI	19	RGI_19	RGI_19_C145_20191011_00054	spottedhyaena	NA
25/09/2019 03:45	25/09/2019	0.1565625	RGI	15	RGI_15	RGI_15_C130_20191010_00080	spottedhyaena	NA
25/09/2019 19:33	25/09/2019	0.81474537	RGI	20	RGI_20	RGI_20_C142_20191011_00107	spottedhyaena	NA
25/09/2019 19:53	25/09/2019	0.828761574	RGI	20	RGI_20	RGI_20_C143_20191011_00130	spottedhyaena	NA
25/09/2019 20:25	25/09/2019	0.850775463	RGI	6	RGI_06	RGI_06_C005_20191010_00163	spottedhyaena	NA
25/09/2019 23:38	25/09/2019	0.984849537	RGI	31	RGI_31	RGI_31_C069_20191011_00179	spottedhyaena	NA
26/09/2019 21:06	26/09/2019	0.879814815	RGI	11	RGI_11	RGI_11_C066_Oct_00175	leopard	F
26/09/2019 22:02	26/09/2019	0.918553241	RGI	18	RGI_18	RGI_18_C141_20191010_00088	spottedhyaena	NA
26/09/2019 23:00	26/09/2019	0.958842593	RGI	34	RGI_34	RGI_34_C054_20191010_00076	spottedhyaena	NA
27/09/2019 02:57	27/09/2019	0.122951389	RGI	5	RGI_05	RGI_05_C112_20191011_00060	spottedhyaena	NA
27/09/2019 03:00	27/09/2019	0.125509259	RGI	5	RGI_05	RGI_05_C113_20191011_00099	spottedhyaena	NA
27/09/2019 04:03	27/09/2019	0.168842593	RGI	14	RGI_14	RGI_14_C081_20191011_00072	spottedhyaena	NA
27/09/2019 04:47	27/09/2019	0.199328704	RGI	6	RGI_06	RGI_06_C005_20191010_00165	spottedhyaena	NA
27/09/2019 05:39	27/09/2019	0.235439815	RGI	23	RGI_23	RGI_23_C071_Oct_00024	leopard	NA
27/09/2019 06:04	27/09/2019	0.252835648	RGI	5	RGI_05	RGI_05_C113_20191011_00100	spottedhyaena	NA
27/09/2019 19:55	27/09/2019	0.830011574	RGI	25	RGI_25	RGI_25_C044_20191010_00101	spottedhyaena	NA
27/09/2019 23:42	27/09/2019	0.987847222	RGI	27	RGI_27	RGI_27_C135_Oct_00036	leopard	M
28/09/2019 01:45	28/09/2019	0.073564815	RGI	4	RGI_04	RGI_04_C006_20191011_00047	spottedhyaena	NA
28/09/2019 03:38	28/09/2019	0.151979167	RGI	1	RGI_01	RGI_01_C120_20191012_00076	spottedhyaena	NA
28/09/2019 03:38	28/09/2019	0.151979167	RGI	1	RGI_01	RGI_01_C120_20191012_00076	spottedhyaena	NA
28/09/2019 05:22	28/09/2019	0.223935185	RGI	20	RGI_20	RGI_20_C142_20191011_00148	spottedhyaena	NA
28/09/2019 06:06	28/09/2019	0.254502315	RGI	27	RGI_27	RGI_27_C135_20191011_00037	spottedhyaena	NA
28/09/2019 21:30	28/09/2019	0.896099537	RGI	35	RGI_35	RGI_35_C114_20191012_00068	spottedhyaena	NA
28/09/2019 22:50	28/09/2019	0.951446759	RGI	24	RGI_24	RGI_24_C059_20191010_00207	spottedhyaena	NA
28/09/2019 23:10	28/09/2019	0.96568287	RGI	15	RGI_15	RGI_15_C129_20191010_00091	spottedhyaena	NA
28/09/2019 23:15	28/09/2019	0.968935185	RGI	1	RGI_01	RGI_01_C121_20191012_00045	spottedhyaena	NA
29/09/2019 01:51	29/09/2019	0.077719907	RGI	15	RGI_15	RGI_15_C130_20191010_00086	spottedhyaena	NA
29/09/2019 04:20	29/09/2019	0.1809375	RGI	24	RGI_24	RGI_24_C059_20191010_00208	spottedhyaena	NA
29/09/2019 05:08	29/09/2019	0.214039352	RGI	8	RGI_08	RGI_08_C127_20191010_00039	spottedhyaena	NA
29/09/2019 21:20	29/09/2019	0.889166667	RGI	15	RGI_15	RGI_15_C130_20191010_00088	spottedhyaena	NA
29/09/2019 21:50	29/09/2019	0.910115741	RGI	36	RGI_36	RGI_36_C084_Oct_00179	leopard	NA
30/09/2019 00:26	30/09/2019	0.018298611	RGI	19	RGI_19	RGI_19_C145_20191011_00071	spottedhyaena	NA
30/09/2019 01:18	30/09/2019	0.054375	RGI	16	RGI_16	RGI_16_C133_20191010_00153	spottedhyaena	NA
30/09/2019 02:40	30/09/2019	0.111527778	RGI	24	RGI_24	RGI_24_C059_20191010_00211	spottedhyaena	NA
30/09/2019 03:05	30/09/2019	0.129027778	RGI	16	RGI_16	RGI_16_C133_20191010_00154	lion	M
30/09/2019 03:19	30/09/2019	0.138796296	RGI	20	RGI_20	RGI_20_C142_20191011_00154	lion	M
30/09/2019 03:21	30/09/2019	0.140115741	RGI	20	RGI_20	RGI_20_C143_20191011_00213	lion	F
30/09/2019 03:23	30/09/2019	0.141539352	RGI	20	RGI_20	RGI_20_C142_20191011_00155	lion	M
30/09/2019 03:24	30/09/2019	0.141921296	RGI	20	RGI_20	RGI_20_C143_20191011_00214	lion	M
30/09/2019 04:22	30/09/2019	0.182083333	RGI	17	RGI_17	RGI_17_C139_20191010_00345	spottedhyaena	NA
30/09/2019 05:39	30/09/2019	0.235787037	RGI	6	RGI_06	RGI_06_C005_20191010_00170	wilddog	M
30/09/2019 05:47	30/09/2019	0.241319444	RGI	15	RGI_15	RGI_15_C130_20191010_00089	lion	M
30/09/2019 05:53	30/09/2019	0.245532407	RGI	6	RGI_06	RGI_06_C007_20191010_00057	spottedhyaena	NA
30/09/2019 19:34	30/09/2019	0.815798611	RGI	20	RGI_20	RGI_20_C143_20191011_00215	spottedhyaena	NA
30/09/2019 20:12	30/09/2019	0.842060185	RGI	6	RGI_06	RGI_06_C005_20191010_00174	spottedhyaena	NA
30/09/2019 20:43	30/09/2019	0.86337963	RGI	21	RGI_21	RGI_21_C108_20191011_00065	spottedhyaena	NA
30/09/2019 21:05	30/09/2019	0.878842593	RGI	33	RGI_33	RGI_33_C051_Oct_00079	leopard	M
30/09/2019 21:20	30/09/2019	0.889409722	RGI	20	RGI_20	RGI_20_C142_20191011_00156	spottedhyaena	NA
30/09/2019 22:42	30/09/2019	0.945833333	RGI	20	RGI_20	RGI_20_C143_20191011_00217	spottedhyaena	NA
01/10/2019 00:07	01/10/2019	0.005277778	RGI	37	RGI_37	RGI_37_C053_20191012_00072	spottedhyaena	NA
01/10/2019 04:16	01/10/2019	0.177824074	RGI	31	RGI_31	RGI_31_C069_20191011_00183	spottedhyaena	NA
01/10/2019 04:25	01/10/2019	0.184212963	RGI	35	RGI_35	RGI_35_C114_Oct_00078	leopard	M
01/10/2019 05:20	01/10/2019	0.222349537	RGI	20	RGI_20	RGI_20_C142_20191011_00157	spottedhyaena	NA
01/10/2019 05:53	01/10/2019	0.245462963	RGI	9	RGI_09	RGI_09_C064_20191010_00190	spottedhyaena	NA
01/10/2019 06:53	01/10/2019	0.287372685	RGI	10	RGI_10	RGI_10_C117_Oct_00115	leopard	M
01/10/2019 06:54	01/10/2019	0.287951389	RGI	10	RGI_10	RGI_10_C117_Oct_00116	leopard	F
01/10/2019 06:54	01/10/2019	0.288159722	RGI	10	RGI_10	RGI_10_C116_Oct_00130	leopard	M
01/10/2019 07:03	01/10/2019	0.293981481	RGI	24	RGI_24	RGI_24_C059_20191010_00235	spottedhyaena	NA
01/10/2019 08:40	01/10/2019	0.361689815	RGI	17	RGI_17	RGI_17_C138_20191010_00184	lion	M
01/10/2019 20:25	01/10/2019	0.850798611	RGI	18	RGI_18	RGI_18_C141_20191010_00095	spottedhyaena	NA
01/10/2019 22:19	01/10/2019	0.930347222	RGI	3	RGI_03	RGI_03_C046_20191011_00064	spottedhyaena	NA
01/10/2019 22:47	01/10/2019	0.949467593	RGI	7	RGI_07	RGI_07_C137_20191012_00034	spottedhyaena	NA
01/10/2019 23:51	01/10/2019	0.994143519	RGI	16	RGI_16	RGI_16_C133_20191010_00159	spottedhyaena	NA
02/10/2019 02:18	02/10/2019	0.096423611	RGI	16	RGI_16	RGI_16_C133_20191010_00160	spottedhyaena	NA
02/10/2019 20:03	02/10/2019	0.835694444	RGI	24	RGI_24	RGI_24_C059_20191010_00241	spottedhyaena	NA
03/10/2019 04:39	03/10/2019	0.19380787	RGI	7	RGI_07	RGI_07_C137_20191012_00035	spottedhyaena	NA
03/10/2019 05:34	03/10/2019	0.23244213	RGI	15	RGI_15	RGI_15_C129_20191010_00104	spottedhyaena	NA
03/10/2019 07:00	03/10/2019	0.292268519	RGI	17	RGI_17	RGI_17_C138_20191010_00190	lion	M
03/10/2019 20:22	03/10/2019	0.848796296	RGI	8	RGI_08	RGI_08_C127_20191010_00048	spottedhyaena	NA
03/10/2019 23:26	03/10/2019	0.976481481	RGI	5	RGI_05	RGI_05_C113_20191011_00115	spottedhyaena	NA
04/10/2019 00:25	04/10/2019	0.017638889	RGI	10	RGI_10	RGI_10_C117_Oct_00134	leopard	NA
04/10/2019 01:09	04/10/2019	0.047974537	RGI	10	RGI_10	RGI_10_C116_Oct_00140	leopard	NA
04/10/2019 02:21	04/10/2019	0.098101852	RGI	5	RGI_05	RGI_05_C113_20191011_00118	spottedhyaena	NA
04/10/2019 03:08	04/10/2019	0.130706019	RGI	5	RGI_05	RGI_05_C113_20191011_00119	spottedhyaena	NA
04/10/2019 05:20	04/10/2019	0.222291667	RGI	1	RGI_01	RGI_01_C120_20191012_00080	spottedhyaena	NA
04/10/2019 20:53	04/10/2019	0.870810185	RGI	1	RGI_01	RGI_01_C121_20191012_00050	spottedhyaena	NA
04/10/2019 22:04	04/10/2019	0.919733796	RGI	5	RGI_05	RGI_05_C113_20191011_00122	spottedhyaena	NA
04/10/2019 22:08	04/10/2019	0.922430556	RGI	30	RGI_30	RGI_30_C074_20191010_00055	lion	F
04/10/2019 22:08	04/10/2019	0.922430556	RGI	30	RGI_30	RGI_30_C074_20191010_00055	lion	NA
04/10/2019 22:33	04/10/2019	0.94025463	RGI	14	RGI_14	RGI_14_C081_20191011_00098	spottedhyaena	NA
04/10/2019 22:35	04/10/2019	0.941365741	RGI	7	RGI_07	RGI_07_C137_20191012_00037	spottedhyaena	NA
04/10/2019 23:56	04/10/2019	0.99775463	RGI	5	RGI_05	RGI_05_C112_20191011_00079	spottedhyaena	NA
05/10/2019 00:49	05/10/2019	0.034189815	RGI	28	RGI_28	RGI_28_C043_20191010_00108	spottedhyaena	NA
05/10/2019 02:23	05/10/2019	0.099953704	RGI	7	RGI_07	RGI_07_C137_20191012_00038	spottedhyaena	NA
05/10/2019 03:13	05/10/2019	0.134444444	RGI	5	RGI_05	RGI_05_C113_20191011_00123	spottedhyaena	NA
05/10/2019 19:41	05/10/2019	0.820694444	RGI	20	RGI_20	RGI_20_C142_20191011_00182	lion	M
05/10/2019 19:44	05/10/2019	0.822256944	RGI	20	RGI_20	RGI_20_C142_20191011_00183	lion	M
05/10/2019 19:44	05/10/2019	0.822800926	RGI	20	RGI_20	RGI_20_C142_20191011_00184	lion	M
05/10/2019 22:12	05/10/2019	0.925324074	RGI	28	RGI_28	RGI_28_C043_20191010_00121	lion	F
05/10/2019 22:14	05/10/2019	0.926539352	RGI	28	RGI_28	RGI_28_C043_20191010_00122	lion	F
05/10/2019 22:48	05/10/2019	0.950601852	RGI	31	RGI_31	RGI_31_C069_20191011_00192	spottedhyaena	NA
06/10/2019 00:57	06/10/2019	0.039988426	RGI	5	RGI_05	RGI_05_C112_20191011_00082	spottedhyaena	NA
06/10/2019 04:16	06/10/2019	0.178310185	RGI	21	RGI_21	RGI_21_C107_20191011_00172	spottedhyaena	NA
06/10/2019 04:41	06/10/2019	0.195729167	RGI	28	RGI_28	RGI_28_C043_20191010_00123	spottedhyaena	NA
06/10/2019 04:48	06/10/2019	0.200358796	RGI	17	RGI_17	RGI_17_C138_20191010_00195	spottedhyaena	NA
06/10/2019 05:03	06/10/2019	0.210856481	RGI	36	RGI_36	RGI_36_C084_Oct_00195	leopard	F
06/10/2019 05:13	06/10/2019	0.217743056	RGI	11	RGI_11	RGI_11_C066_20191010_00182	spottedhyaena	NA
06/10/2019 05:40	06/10/2019	0.23625	RGI	17	RGI_17	RGI_17_C138_20191010_00196	spottedhyaena	NA
06/10/2019 19:03	06/10/2019	0.794108796	RGI	30	RGI_30	RGI_30_C080_20191010_00064	spottedhyaena	NA
06/10/2019 20:35	06/10/2019	0.858043981	RGI	14	RGI_14	RGI_14_C081_20191011_00106	spottedhyaena	NA
07/10/2019 01:26	07/10/2019	0.060300926	RGI	20	RGI_20	RGI_20_C142_20191011_00190	spottedhyaena	NA
07/10/2019 02:21	07/10/2019	0.097951389	RGI	16	RGI_16	RGI_16_C132_Oct_00125	leopard	F
07/10/2019 03:04	07/10/2019	0.128310185	RGI	14	RGI_14	RGI_14_C085_20191011_00114	spottedhyaena	NA
07/10/2019 05:28	07/10/2019	0.228344907	RGI	14	RGI_14	RGI_14_C085_20191011_00115	lion	F
07/10/2019 05:28	07/10/2019	0.228344907	RGI	14	RGI_14	RGI_14_C085_20191011_00115	lion	F
07/10/2019 05:49	07/10/2019	0.242777778	RGI	16	RGI_16	RGI_16_C133_20191010_00171	spottedhyaena	NA
07/10/2019 05:49	07/10/2019	0.242777778	RGI	16	RGI_16	RGI_16_C133_20191010_00171	spottedhyaena	NA
07/10/2019 22:46	07/10/2019	0.949201389	RGI	15	RGI_15	RGI_15_C130_20191010_00113	spottedhyaena	NA
08/10/2019 02:09	08/10/2019	0.089953704	RGI	22	RGI_22	RGI_22_C126_20191012_00043	spottedhyaena	NA
08/10/2019 02:09	08/10/2019	0.089953704	RGI	22	RGI_22	RGI_22_C126_20191012_00043	spottedhyaena	NA
08/10/2019 02:10	08/10/2019	0.090960648	RGI	30	RGI_30	RGI_30_C074_20191010_00058	spottedhyaena	NA
08/10/2019 03:19	08/10/2019	0.138680556	RGI	16	RGI_16	RGI_16_C133_20191010_00175	lion	M
08/10/2019 04:33	08/10/2019	0.190150463	RGI	15	RGI_15	RGI_15_C129_20191010_00118	spottedhyaena	NA
08/10/2019 06:21	08/10/2019	0.264594907	RGI	20	RGI_20	RGI_20_C143_20191011_01607	spottedhyaena	NA
08/10/2019 23:06	08/10/2019	0.962939815	RGI	7	RGI_07	RGI_07_C137_20191012_00040	spottedhyaena	NA
08/10/2019 23:54	08/10/2019	0.996030093	RGI	26	RGI_26	RGI_26_C050_20191010_00064	lion	M
09/10/2019 00:23	09/10/2019	0.015983796	RGI	13	RGI_13	RGI_13_C146_20191011_00084	spottedhyaena	NA
09/10/2019 01:48	09/10/2019	0.07525463	RGI	4	RGI_04	RGI_04_C009_20191011_00033	spottedhyaena	NA
09/10/2019 02:16	09/10/2019	0.094814815	RGI	1	RGI_01	RGI_01_C121_20191012_00060	spottedhyaena	NA
09/10/2019 22:13	09/10/2019	0.925868056	RGI	14	RGI_14	RGI_14_C081_20191011_00115	spottedhyaena	NA
09/10/2019 22:35	09/10/2019	0.941099537	RGI	5	RGI_05	RGI_05_C113_20191011_00143	spottedhyaena	NA
10/10/2019 00:16	10/10/2019	0.011296296	RGI	28	RGI_28	RGI_28_C065_20191010_00209	lion	F
10/10/2019 00:17	10/10/2019	0.012060185	RGI	28	RGI_28	RGI_28_C065_20191010_00210	lion	F
10/10/2019 02:07	10/10/2019	0.088368056	RGI	19	RGI_19	RGI_19_C145_20191011_00083	spottedhyaena	NA
10/10/2019 03:18	10/10/2019	0.137939815	RGI	24	RGI_24	RGI_24_C059_Oct_00248	leopard	NA
10/10/2019 04:10	10/10/2019	0.174293981	RGI	40	RGI_40	RGI_40_C073_20191011_00208	lion	M
11/10/2019 00:34	11/10/2019	0.023657407	RGI	10	RGI_10	RGI_10_C117_20191012_00170	spottedhyaena	NA
11/10/2019 00:35	11/10/2019	0.024502315	RGI	10	RGI_10	RGI_10_C116_20191012_00174	spottedhyaena	NA
11/10/2019 19:18	11/10/2019	0.80443287	RGI	35	RGI_35	RGI_35_C115_Oct_00109	leopard	M
12/10/2019 05:12	12/10/2019	0.21693287	RGI	22	RGI_22	RGI_22_C126_20191012_00053	spottedhyaena	NA
19/06/2018 19:40	19/06/2018	0.819965278	RNP	2	RNP_02	RNP_02_C043_20180707_00025	spottedhyaena	NA
19/06/2018 19:45	19/06/2018	0.823541667	RNP	12	RNP_12	RNP_12_C024_20180701_00013	spottedhyaena	NA
19/06/2018 20:23	19/06/2018	0.849340278	RNP	1	RNP_01	RNP_01_C042_20180707_00011	spottedhyaena	NA
19/06/2018 20:23	19/06/2018	0.849340278	RNP	1	RNP_01	RNP_01_C042_20180707_00011	spottedhyaena	NA
19/06/2018 20:25	19/06/2018	0.850717593	RNP	5	RNP_05	RNP_05_C049_20180707_00024	spottedhyaena	NA
19/06/2018 21:01	19/06/2018	0.876157407	RNP	6	RNP_06	RNP_06_C051_20180707_00026	spottedhyaena	NA
19/06/2018 21:13	19/06/2018	0.884131944	RNP	12	RNP_12	RNP_12_C024_20180701_00014	spottedhyaena	NA
19/06/2018 21:14	19/06/2018	0.884861111	RNP	12	RNP_12	RNP_12_C024_20180701_00015	spottedhyaena	NA
19/06/2018 22:40	19/06/2018	0.944525463	RNP	11	RNP_11	RNP_11_C021_20180701_00037	spottedhyaena	NA
19/06/2018 22:56	19/06/2018	0.955949074	RNP	12	RNP_12	RNP_12_C024_20180701_00017	spottedhyaena	NA
20/06/2018 00:40	20/06/2018	0.028240741	RNP	11	RNP_11	RNP_11_C022_20180701_00011	spottedhyaena	NA
20/06/2018 00:49	20/06/2018	0.034328704	RNP	12	RNP_12	RNP_12_C023_20180701_00026	spottedhyaena	NA
20/06/2018 02:08	20/06/2018	0.089039352	RNP	12	RNP_12	RNP_12_C023_20180701_00027	spottedhyaena	NA
20/06/2018 04:24	20/06/2018	0.183611111	RNP	11	RNP_11	RNP_11_C022_20180701_00012	spottedhyaena	NA
20/06/2018 06:32	20/06/2018	0.272511574	RNP	13	RNP_13	RNP_13_C025_20180701_00025	spottedhyaena	NA
20/06/2018 07:00	20/06/2018	0.292291667	RNP	10	RNP_10	RNP_10_C059_20180709_00013	spottedhyaena	NA
20/06/2018 07:23	20/06/2018	0.308148148	RNP	12	RNP_12	RNP_12_C023_20180701_00029	wilddog	M
20/06/2018 07:23	20/06/2018	0.308287037	RNP	12	RNP_12	RNP_12_C023_20180701_00031	wilddog	M
20/06/2018 07:24	20/06/2018	0.308564815	RNP	12	RNP_12	RNP_12_C023_20180701_00033	wilddog	M
20/06/2018 07:24	20/06/2018	0.308888889	RNP	12	RNP_12	RNP_12_C024_20180701_00025	wilddog	NA
20/06/2018 08:37	20/06/2018	0.359502315	RNP	12	RNP_12	RNP_12_C023_20180701_00036	wilddog	M
20/06/2018 08:37	20/06/2018	0.359675926	RNP	12	RNP_12	RNP_12_C023_20180701_00037	wilddog	NA
20/06/2018 08:38	20/06/2018	0.360046296	RNP	12	RNP_12	RNP_12_C024_20180701_00029	wilddog	M
20/06/2018 08:38	20/06/2018	0.360046296	RNP	12	RNP_12	RNP_12_C024_20180701_00029	wilddog	M
20/06/2018 19:10	20/06/2018	0.798738426	RNP	10	RNP_10	RNP_10_C059_20180709_00016	spottedhyaena	NA
20/06/2018 19:25	20/06/2018	0.809664352	RNP	20	RNP_20	RNP_20_C040_20180702_00015	spottedhyaena	NA
20/06/2018 19:31	20/06/2018	0.813460648	RNP	26	RNP_26	RNP_26_C011_20180702_00017	spottedhyaena	NA
20/06/2018 19:32	20/06/2018	0.814212963	RNP	26	RNP_26	RNP_26_C011_20180702_00018	spottedhyaena	NA
20/06/2018 20:06	20/06/2018	0.837719907	RNP	21	RNP_21	RNP_21_C001_20180701_00005	spottedhyaena	NA
20/06/2018 20:08	20/06/2018	0.839456019	RNP	9	RNP_09	RNP_09_C058_20180707_00033	spottedhyaena	NA
20/06/2018 21:32	20/06/2018	0.897789352	RNP	7	RNP_07	RNP_07_C053_20180707_00032	spottedhyaena	NA
20/06/2018 22:02	20/06/2018	0.918356481	RNP	17	RNP_17	RNP_17_C033_20180702_00029	spottedhyaena	NA
20/06/2018 22:39	20/06/2018	0.944305556	RNP	11	RNP_11	RNP_11_C022_20180701_00017	spottedhyaena	NA
20/06/2018 22:46	20/06/2018	0.949166667	RNP	17	RNP_17	RNP_17_C033_20180702_00030	spottedhyaena	NA
20/06/2018 23:27	20/06/2018	0.97775463	RNP	17	RNP_17	RNP_17_C033_20180702_00035	spottedhyaena	NA
20/06/2018 23:30	20/06/2018	0.979201389	RNP	12	RNP_12	RNP_12_C023_20180701_00135	wilddog	M
20/06/2018 23:30	20/06/2018	0.979849537	RNP	12	RNP_12	RNP_12_C024_20180701_00036	wilddog	M
20/06/2018 23:30	20/06/2018	0.979849537	RNP	12	RNP_12	RNP_12_C024_20180701_00036	wilddog	M
21/06/2018 00:49	21/06/2018	0.034675926	RNP	2	RNP_02	RNP_02_C043_20180707_00032	spottedhyaena	NA
21/06/2018 01:24	21/06/2018	0.05875	RNP	11	RNP_11	RNP_11_C022_20180701_00018	spottedhyaena	NA
21/06/2018 01:34	21/06/2018	0.065277778	RNP	11	RNP_11	RNP_11_C022_20180701_00019	lion	F
21/06/2018 01:34	21/06/2018	0.065740741	RNP	11	RNP_11	RNP_11_C022_20180701_00020	lion	F
21/06/2018 02:07	21/06/2018	0.088726852	RNP	7	RNP_07	RNP_07_C053_20180707_00033	spottedhyaena	NA
21/06/2018 02:47	21/06/2018	0.116111111	RNP	17	RNP_17	RNP_17_C033_20180702_00036	spottedhyaena	NA
21/06/2018 02:58	21/06/2018	0.124085648	RNP	11	RNP_11	RNP_11_C022_20180701_00024	spottedhyaena	NA
21/06/2018 02:59	21/06/2018	0.124375	RNP	21	RNP_21	RNP_21_C002_20180701_00020	spottedhyaena	NA
21/06/2018 04:07	21/06/2018	0.171643519	RNP	15	RNP_15	RNP_15_C029_20180702_00043	lion	M
21/06/2018 04:17	21/06/2018	0.178553241	RNP	6	RNP_06	RNP_06_C051_20180707_00031	spottedhyaena	NA
21/06/2018 04:48	21/06/2018	0.200092593	RNP	11	RNP_11	RNP_11_C022_20180701_00026	spottedhyaena	NA
21/06/2018 05:02	21/06/2018	0.21025463	RNP	5	RNP_05	RNP_05_C050_20180707_00017	spottedhyaena	NA
21/06/2018 05:46	21/06/2018	0.240694444	RNP	18	RNP_18	RNP_18_C035_20180702_00014	lion	M
21/06/2018 07:21	21/06/2018	0.30625	RNP	15	RNP_15	RNP_15_C029_20180702_00045	leopard	F
21/06/2018 19:20	21/06/2018	0.806180556	RNP	23	RNP_23	RNP_23_C005_20180707_00024	spottedhyaena	NA
21/06/2018 19:40	21/06/2018	0.8196875	RNP	12	RNP_12	RNP_12_C024_20180701_00041	spottedhyaena	NA
21/06/2018 19:47	21/06/2018	0.824305556	RNP	14	RNP_14	RNP_14_C027_20180702_00045	spottedhyaena	NA
21/06/2018 19:57	21/06/2018	0.831608796	RNP	23	RNP_23	RNP_23_C005_20180707_00025	spottedhyaena	NA
21/06/2018 21:02	21/06/2018	0.876412037	RNP	1	RNP_01	RNP_01_C042_20180707_00022	spottedhyaena	NA
21/06/2018 21:14	21/06/2018	0.885381944	RNP	20	RNP_20	RNP_20_C040_20180702_00032	spottedhyaena	NA
21/06/2018 22:19	21/06/2018	0.930092593	RNP	25	RNP_25	RNP_25_C009_20180702_00019	spottedhyaena	NA
21/06/2018 23:00	21/06/2018	0.958634259	RNP	25	RNP_25	RNP_25_C010_20180702_00027	spottedhyaena	NA
22/06/2018 00:30	22/06/2018	0.021203704	RNP	10	RNP_10	RNP_10_C060_20180709_00034	spottedhyaena	NA
22/06/2018 00:33	22/06/2018	0.023530093	RNP	32	RNP_32	RNP_32_C064_20180709_00017	spottedhyaena	NA
22/06/2018 01:21	22/06/2018	0.056770833	RNP	9	RNP_09	RNP_09_C057_20180707_00037	spottedhyaena	NA
22/06/2018 01:28	22/06/2018	0.061770833	RNP	13	RNP_13	RNP_13_C025_20180701_00039	spottedhyaena	NA
22/06/2018 01:45	22/06/2018	0.073287037	RNP	17	RNP_17	RNP_17_C034_20180702_00064	spottedhyaena	NA
22/06/2018 02:23	22/06/2018	0.099305556	RNP	27	RNP_27	RNP_27_C013_20180702_00026	leopard	F
22/06/2018 05:41	22/06/2018	0.237094907	RNP	11	RNP_11	RNP_11_C022_20180701_00034	spottedhyaena	NA
22/06/2018 05:48	22/06/2018	0.242233796	RNP	3	RNP_03	RNP_03_C046_20180707_00034	spottedhyaena	NA
22/06/2018 06:08	22/06/2018	0.255844907	RNP	14	RNP_14	RNP_14_C027_20180702_00046	spottedhyaena	NA
22/06/2018 19:07	22/06/2018	0.796527778	RNP	7	RNP_07	RNP_07_C053_20180707_00057	leopard	M
22/06/2018 19:36	22/06/2018	0.817048611	RNP	3	RNP_03	RNP_03_C046_20180707_00042	spottedhyaena	NA
22/06/2018 20:03	22/06/2018	0.835416667	RNP	41	RNP_41	RNP_41_R089_20180707_00013	leopard	M
22/06/2018 20:05	22/06/2018	0.837048611	RNP	41	RNP_41	RNP_41_R089_20180707_00018	leopard	NA
22/06/2018 20:17	22/06/2018	0.845173611	RNP	8	RNP_08	RNP_08_C055_20180707_00055	spottedhyaena	NA
22/06/2018 20:32	22/06/2018	0.856168981	RNP	6	RNP_06	RNP_06_C051_20180707_00040	spottedhyaena	NA
22/06/2018 20:41	22/06/2018	0.862384259	RNP	1	RNP_01	RNP_01_C041_20180707_00019	spottedhyaena	NA
22/06/2018 21:29	22/06/2018	0.895821759	RNP	5	RNP_05	RNP_05_C050_20180707_00023	spottedhyaena	NA
22/06/2018 21:39	22/06/2018	0.902488426	RNP	29	RNP_29	RNP_29_C017_20180707_00033	spottedhyaena	NA
22/06/2018 22:06	22/06/2018	0.920833333	RNP	4	RNP_04	RNP_04_C047_20180707_00062	leopard	M
22/06/2018 22:15	22/06/2018	0.927083333	RNP	15	RNP_15	RNP_15_C029_20180702_00049	leopard	M
22/06/2018 22:24	22/06/2018	0.933715278	RNP	37	RNP_37	RNP_37_C072_20180702_00018	spottedhyaena	NA
22/06/2018 22:30	22/06/2018	0.937650463	RNP	20	RNP_20	RNP_20_C040_20180702_00039	spottedhyaena	NA
22/06/2018 22:49	22/06/2018	0.950891204	RNP	5	RNP_05	RNP_05_C050_20180707_00024	spottedhyaena	NA
22/06/2018 22:49	22/06/2018	0.950891204	RNP	7	RNP_07	RNP_07_C053_20180707_00059	spottedhyaena	NA
22/06/2018 22:50	22/06/2018	0.952013889	RNP	20	RNP_20	RNP_20_C040_20180702_00040	spottedhyaena	NA
22/06/2018 23:02	22/06/2018	0.960011574	RNP	9	RNP_09	RNP_09_C057_20180707_00043	spottedhyaena	NA
22/06/2018 23:02	22/06/2018	0.960393519	RNP	9	RNP_09	RNP_09_C057_20180707_00044	spottedhyaena	NA
22/06/2018 23:03	22/06/2018	0.960868056	RNP	9	RNP_09	RNP_09_C057_20180707_00045	spottedhyaena	NA
22/06/2018 23:15	22/06/2018	0.96943287	RNP	41	RNP_41	RNP_41_R089_20180707_00020	spottedhyaena	NA
22/06/2018 23:17	22/06/2018	0.970787037	RNP	4	RNP_04	RNP_04_C048_20180707_00041	spottedhyaena	NA
22/06/2018 23:21	22/06/2018	0.972928241	RNP	12	RNP_12	RNP_12_C024_20180701_00060	spottedhyaena	NA
22/06/2018 23:23	22/06/2018	0.974988426	RNP	15	RNP_15	RNP_15_C029_20180702_00051	spottedhyaena	NA
23/06/2018 00:03	23/06/2018	0.002743056	RNP	6	RNP_06	RNP_06_C051_20180707_00041	spottedhyaena	NA
23/06/2018 00:17	23/06/2018	0.01212963	RNP	21	RNP_21	RNP_21_C002_20180701_00068	spottedhyaena	NA
23/06/2018 00:33	23/06/2018	0.02306713	RNP	3	RNP_03	RNP_03_C046_20180707_00043	spottedhyaena	NA
23/06/2018 00:39	23/06/2018	0.027581019	RNP	5	RNP_05	RNP_05_C050_20180707_00025	spottedhyaena	NA
23/06/2018 01:13	23/06/2018	0.050949074	RNP	22	RNP_22	RNP_22_C003_20180701_00030	spottedhyaena	NA
23/06/2018 01:25	23/06/2018	0.059525463	RNP	3	RNP_03	RNP_03_C046_20180707_00044	spottedhyaena	NA
23/06/2018 01:51	23/06/2018	0.077303241	RNP	4	RNP_04	RNP_04_C048_20180707_00042	spottedhyaena	NA
23/06/2018 01:56	23/06/2018	0.080868056	RNP	4	RNP_04	RNP_04_C048_20180707_00043	spottedhyaena	NA
23/06/2018 01:57	23/06/2018	0.081365741	RNP	38	RNP_38	RNP_38_C073_20180702_00015	spottedhyaena	NA
23/06/2018 01:58	23/06/2018	0.082060185	RNP	38	RNP_38	RNP_38_C073_20180702_00016	spottedhyaena	NA
23/06/2018 05:09	23/06/2018	0.214606481	RNP	17	RNP_17	RNP_17_C033_20180702_00049	spottedhyaena	NA
23/06/2018 05:11	23/06/2018	0.216400463	RNP	3	RNP_03	RNP_03_C046_20180707_00047	spottedhyaena	NA
23/06/2018 05:12	23/06/2018	0.217071759	RNP	3	RNP_03	RNP_03_C045_20180707_00032	spottedhyaena	NA
23/06/2018 05:30	23/06/2018	0.229293981	RNP	3	RNP_03	RNP_03_C045_20180707_00034	spottedhyaena	NA
23/06/2018 05:55	23/06/2018	0.246655093	RNP	3	RNP_03	RNP_03_C045_20180707_00036	spottedhyaena	NA
23/06/2018 05:56	23/06/2018	0.247893519	RNP	13	RNP_13	RNP_13_C025_20180701_00049	spottedhyaena	NA
23/06/2018 05:57	23/06/2018	0.248043981	RNP	3	RNP_03	RNP_03_C045_20180707_00037	spottedhyaena	NA
23/06/2018 06:01	23/06/2018	0.250868056	RNP	3	RNP_03	RNP_03_C045_20180707_00038	spottedhyaena	NA
23/06/2018 06:05	23/06/2018	0.253472222	RNP	29	RNP_29	RNP_29_C018_20180707_00042	leopard	F
23/06/2018 19:14	23/06/2018	0.801493056	RNP	18	RNP_18	RNP_18_C084_20180702_00053	spottedhyaena	NA
23/06/2018 20:58	23/06/2018	0.873761574	RNP	38	RNP_38	RNP_38_C073_20180702_00022	spottedhyaena	NA
23/06/2018 20:58	23/06/2018	0.873761574	RNP	38	RNP_38	RNP_38_C073_20180702_00022	spottedhyaena	NA
23/06/2018 21:15	23/06/2018	0.885590278	RNP	20	RNP_20	RNP_20_C040_20180702_00067	spottedhyaena	NA
23/06/2018 21:17	23/06/2018	0.886944444	RNP	11	RNP_11	RNP_11_C022_20180701_00047	spottedhyaena	NA
23/06/2018 22:17	23/06/2018	0.929074074	RNP	8	RNP_08	RNP_08_C055_20180707_00074	spottedhyaena	NA
23/06/2018 22:22	23/06/2018	0.931967593	RNP	10	RNP_10	RNP_10_C059_20180709_00032	spottedhyaena	NA
23/06/2018 22:28	23/06/2018	0.936203704	RNP	3	RNP_03	RNP_03_C046_20180707_00063	spottedhyaena	NA
23/06/2018 23:20	23/06/2018	0.972372685	RNP	3	RNP_03	RNP_03_C046_20180707_00064	spottedhyaena	NA
23/06/2018 23:29	23/06/2018	0.978634259	RNP	9	RNP_09	RNP_09_C058_20180707_00062	lion	M
23/06/2018 23:48	23/06/2018	0.992164352	RNP	10	RNP_10	RNP_10_C059_20180709_00034	spottedhyaena	NA
23/06/2018 23:50	23/06/2018	0.993622685	RNP	41	RNP_41	RNP_41_R089_20180707_00085	leopard	NA
24/06/2018 00:13	24/06/2018	0.009027778	RNP	5	RNP_05	RNP_05_C050_20180707_00028	spottedhyaena	NA
24/06/2018 00:44	24/06/2018	0.0309375	RNP	13	RNP_13	RNP_13_C025_20180701_00057	spottedhyaena	NA
24/06/2018 01:00	24/06/2018	0.042222222	RNP	30	RNP_30	RNP_30_C020_20180701_00011	spottedhyaena	NA
24/06/2018 02:06	24/06/2018	0.087824074	RNP	11	RNP_11	RNP_11_C022_20180701_00049	spottedhyaena	NA
24/06/2018 03:02	24/06/2018	0.126689815	RNP	41	RNP_41	RNP_41_R089_20180707_00089	spottedhyaena	NA
24/06/2018 03:12	24/06/2018	0.13400463	RNP	6	RNP_06	RNP_06_C051_20180707_00047	spottedhyaena	NA
24/06/2018 03:13	24/06/2018	0.1340625	RNP	10	RNP_10	RNP_10_C059_20180709_00036	spottedhyaena	NA
24/06/2018 03:23	24/06/2018	0.141168981	RNP	11	RNP_11	RNP_11_C022_20180701_00050	spottedhyaena	NA
24/06/2018 03:50	24/06/2018	0.160266204	RNP	37	RNP_37	RNP_37_C071_20180702_00009	spottedhyaena	NA
24/06/2018 03:57	24/06/2018	0.164780093	RNP	5	RNP_05	RNP_05_C050_20180707_00032	spottedhyaena	NA
24/06/2018 04:01	24/06/2018	0.167430556	RNP	29	RNP_29	RNP_29_C018_20180707_00078	spottedhyaena	NA
24/06/2018 04:13	24/06/2018	0.176168981	RNP	17	RNP_17	RNP_17_C034_20180702_00077	spottedhyaena	NA
24/06/2018 04:14	24/06/2018	0.176539352	RNP	17	RNP_17	RNP_17_C034_20180702_00078	spottedhyaena	NA
24/06/2018 04:53	24/06/2018	0.204108796	RNP	14	RNP_14	RNP_14_C027_20180702_00128	lion	F
24/06/2018 05:00	24/06/2018	0.208796296	RNP	2	RNP_02	RNP_02_C043_20180707_00041	spottedhyaena	NA
24/06/2018 07:20	24/06/2018	0.305694444	RNP	14	RNP_14	RNP_14_C027_20180702_00129	spottedhyaena	NA
24/06/2018 19:37	24/06/2018	0.817361111	RNP	24	RNP_24	RNP_24_C007_20180701_00042	leopard	F
24/06/2018 19:39	24/06/2018	0.818912037	RNP	7	RNP_07	RNP_07_C053_20180707_00087	spottedhyaena	NA
24/06/2018 20:38	24/06/2018	0.859791667	RNP	41	RNP_41	RNP_41_R089_20180707_00478	spottedhyaena	NA
24/06/2018 21:03	24/06/2018	0.877083333	RNP	24	RNP_24	RNP_24_C007_20180701_00043	leopard	F
24/06/2018 22:24	24/06/2018	0.933449074	RNP	31	RNP_31	RNP_31_C061_20180701_00040	spottedhyaena	NA
24/06/2018 22:31	24/06/2018	0.938206019	RNP	41	RNP_41	RNP_41_R089_20180707_00484	spottedhyaena	NA
24/06/2018 22:52	24/06/2018	0.952777778	RNP	7	RNP_07	RNP_07_C053_20180707_00088	leopard	F
24/06/2018 22:59	24/06/2018	0.957986111	RNP	7	RNP_07	RNP_07_C053_20180707_00089	spottedhyaena	NA
24/06/2018 23:03	24/06/2018	0.960914352	RNP	12	RNP_12	RNP_12_C024_20180701_00064	spottedhyaena	NA
24/06/2018 23:22	24/06/2018	0.974050926	RNP	11	RNP_11	RNP_11_C021_20180701_00070	spottedhyaena	NA
24/06/2018 23:23	24/06/2018	0.974641204	RNP	10	RNP_10	RNP_10_C059_20180709_00045	lion	M
24/06/2018 23:25	24/06/2018	0.975694444	RNP	7	RNP_07	RNP_07_C053_20180707_00090	leopard	M
24/06/2018 23:42	24/06/2018	0.987569444	RNP	42	RNP_42	RNP_42_R090_20180702_00025	spottedhyaena	NA
25/06/2018 00:07	25/06/2018	0.005347222	RNP	11	RNP_11	RNP_11_C022_20180701_00052	spottedhyaena	NA
25/06/2018 01:13	25/06/2018	0.050960648	RNP	15	RNP_15	RNP_15_C029_20180702_00062	spottedhyaena	NA
25/06/2018 01:28	25/06/2018	0.061388889	RNP	10	RNP_10	RNP_10_C059_20180709_00046	spottedhyaena	NA
25/06/2018 01:48	25/06/2018	0.075046296	RNP	20	RNP_20	RNP_20_C040_20180702_00137	spottedhyaena	NA
25/06/2018 01:57	25/06/2018	0.081655093	RNP	5	RNP_05	RNP_05_C050_20180707_00036	spottedhyaena	NA
25/06/2018 02:03	25/06/2018	0.085439815	RNP	10	RNP_10	RNP_10_C059_20180709_00047	spottedhyaena	NA
25/06/2018 02:03	25/06/2018	0.086064815	RNP	32	RNP_32	RNP_32_C064_20180709_00037	spottedhyaena	NA
25/06/2018 03:05	25/06/2018	0.128506944	RNP	38	RNP_38	RNP_38_C073_20180702_00027	spottedhyaena	NA
25/06/2018 03:45	25/06/2018	0.156388889	RNP	9	RNP_09	RNP_09_C057_20180707_00068	spottedhyaena	NA
25/06/2018 04:35	25/06/2018	0.191157407	RNP	8	RNP_08	RNP_08_C055_20180707_00089	lion	M
25/06/2018 04:36	25/06/2018	0.192233796	RNP	8	RNP_08	RNP_08_C055_20180707_00090	lion	M
25/06/2018 05:00	25/06/2018	0.208958333	RNP	37	RNP_37	RNP_37_C071_20180702_00025	spottedhyaena	NA
25/06/2018 05:25	25/06/2018	0.225960648	RNP	10	RNP_10	RNP_10_C059_20180709_00049	lion	M
25/06/2018 05:40	25/06/2018	0.236701389	RNP	16	RNP_16	RNP_16_C031_20180702_00035	spottedhyaena	NA
25/06/2018 06:15	25/06/2018	0.260868056	RNP	37	RNP_37	RNP_37_C071_20180702_00027	spottedhyaena	NA
25/06/2018 06:29	25/06/2018	0.270416667	RNP	28	RNP_28	RNP_28_C016_20180702_00112	spottedhyaena	NA
25/06/2018 07:38	25/06/2018	0.318275463	RNP	21	RNP_21	RNP_21_C002_20180701_00072	wilddog	M
25/06/2018 07:38	25/06/2018	0.318391204	RNP	21	RNP_21	RNP_21_C002_20180701_00073	wilddog	NA
25/06/2018 07:38	25/06/2018	0.318460648	RNP	21	RNP_21	RNP_21_C002_20180701_00074	wilddog	F
25/06/2018 07:38	25/06/2018	0.318460648	RNP	21	RNP_21	RNP_21_C002_20180701_00074	wilddog	NA
25/06/2018 07:45	25/06/2018	0.323125	RNP	11	RNP_11	RNP_11_C022_20180701_00054	spottedhyaena	NA
25/06/2018 07:49	25/06/2018	0.325717593	RNP	25	RNP_25	RNP_25_C009_20180702_00033	lion	M
25/06/2018 08:51	25/06/2018	0.36875	RNP	43	RNP_43	RNP_43_R091_20180702_00055	leopard	F
25/06/2018 14:43	25/06/2018	0.6134375	RNP	30	RNP_30	RNP_30_C019_20180701_00054	lion	F
25/06/2018 19:27	25/06/2018	0.811053241	RNP	33	RNP_33	RNP_33_R086_20180709_00022	spottedhyaena	NA
25/06/2018 19:51	25/06/2018	0.827152778	RNP	38	RNP_38	RNP_38_C073_20180702_00036	spottedhyaena	NA
25/06/2018 20:11	25/06/2018	0.841076389	RNP	4	RNP_04	RNP_04_C048_20180707_00059	spottedhyaena	NA
25/06/2018 20:48	25/06/2018	0.866666667	RNP	30	RNP_30	RNP_30_C019_20180701_00056	leopard	M
25/06/2018 21:39	25/06/2018	0.902222222	RNP	14	RNP_14	RNP_14_C027_20180702_00168	lion	F
25/06/2018 21:41	25/06/2018	0.903576389	RNP	1	RNP_01	RNP_01_C041_20180707_00029	lion	F
25/06/2018 21:41	25/06/2018	0.903576389	RNP	1	RNP_01	RNP_01_C041_20180707_00029	lion	F
25/06/2018 21:41	25/06/2018	0.903923611	RNP	1	RNP_01	RNP_01_C041_20180707_00030	lion	F
25/06/2018 21:42	25/06/2018	0.904814815	RNP	28	RNP_28	RNP_28_C016_20180702_00144	spottedhyaena	NA
25/06/2018 21:43	25/06/2018	0.904895833	RNP	1	RNP_01	RNP_01_C041_20180707_00031	lion	M
25/06/2018 22:13	25/06/2018	0.926018519	RNP	10	RNP_10	RNP_10_C059_20180709_00052	spottedhyaena	NA
25/06/2018 23:10	25/06/2018	0.965277778	RNP	37	RNP_37	RNP_37_C071_20180702_00031	spottedhyaena	NA
25/06/2018 23:39	25/06/2018	0.985960648	RNP	10	RNP_10	RNP_10_C059_20180709_00053	spottedhyaena	NA
26/06/2018 00:13	26/06/2018	0.009409722	RNP	23	RNP_23	RNP_23_C005_20180707_00064	lion	M
26/06/2018 01:00	26/06/2018	0.042233796	RNP	5	RNP_05	RNP_05_C050_20180707_00045	spottedhyaena	NA
26/06/2018 01:04	26/06/2018	0.044560185	RNP	17	RNP_17	RNP_17_C033_20180702_00065	spottedhyaena	NA
26/06/2018 01:22	26/06/2018	0.057256944	RNP	17	RNP_17	RNP_17_C033_20180702_00067	spottedhyaena	NA
26/06/2018 01:28	26/06/2018	0.061701389	RNP	4	RNP_04	RNP_04_C048_20180707_00063	spottedhyaena	NA
26/06/2018 01:45	26/06/2018	0.073125	RNP	10	RNP_10	RNP_10_C060_20180709_00065	spottedhyaena	NA
26/06/2018 01:48	26/06/2018	0.075590278	RNP	27	RNP_27	RNP_27_C013_20180702_00069	lion	M
26/06/2018 02:01	26/06/2018	0.084027778	RNP	17	RNP_17	RNP_17_C033_20180702_00068	spottedhyaena	NA
26/06/2018 02:50	26/06/2018	0.118298611	RNP	7	RNP_07	RNP_07_C053_20180707_00102	spottedhyaena	NA
26/06/2018 03:11	26/06/2018	0.133159722	RNP	43	RNP_43	RNP_43_R091_20180702_00081	spottedhyaena	NA
26/06/2018 03:54	26/06/2018	0.162615741	RNP	24	RNP_24	RNP_24_C007_20180701_00044	spottedhyaena	NA
26/06/2018 03:59	26/06/2018	0.166261574	RNP	31	RNP_31	RNP_31_C062_20180701_00043	spottedhyaena	NA
26/06/2018 04:09	26/06/2018	0.173414352	RNP	43	RNP_43	RNP_43_R091_20180702_00084	spottedhyaena	NA
26/06/2018 04:18	26/06/2018	0.17943287	RNP	27	RNP_27	RNP_27_C014_20180702_00091	spottedhyaena	NA
26/06/2018 04:32	26/06/2018	0.188946759	RNP	18	RNP_18	RNP_18_C084_20180702_00075	spottedhyaena	NA
26/06/2018 04:32	26/06/2018	0.189421296	RNP	18	RNP_18	RNP_18_C084_20180702_00076	spottedhyaena	NA
26/06/2018 04:47	26/06/2018	0.199849537	RNP	16	RNP_16	RNP_16_C031_20180702_00038	spottedhyaena	NA
26/06/2018 05:28	26/06/2018	0.227858796	RNP	17	RNP_17	RNP_17_C034_20180702_00089	spottedhyaena	NA
26/06/2018 05:51	26/06/2018	0.244166667	RNP	17	RNP_17	RNP_17_C034_20180702_00090	spottedhyaena	NA
26/06/2018 06:23	26/06/2018	0.266099537	RNP	17	RNP_17	RNP_17_C033_20180702_00072	spottedhyaena	NA
26/06/2018 19:10	26/06/2018	0.799166667	RNP	20	RNP_20	RNP_20_C040_20180702_00200	spottedhyaena	NA
26/06/2018 19:36	26/06/2018	0.816666667	RNP	41	RNP_41	RNP_41_R089_20180707_00656	leopard	M
26/06/2018 19:36	26/06/2018	0.817083333	RNP	16	RNP_16	RNP_16_C031_20180702_00052	spottedhyaena	NA
26/06/2018 20:04	26/06/2018	0.836446759	RNP	17	RNP_17	RNP_17_C033_20180702_00075	spottedhyaena	NA
26/06/2018 20:12	26/06/2018	0.84181713	RNP	11	RNP_11	RNP_11_C022_20180701_00059	spottedhyaena	NA
26/06/2018 20:17	26/06/2018	0.845613426	RNP	1	RNP_01	RNP_01_C041_20180707_00045	spottedhyaena	NA
26/06/2018 20:20	26/06/2018	0.8475	RNP	3	RNP_03	RNP_03_C045_20180707_00095	spottedhyaena	NA
26/06/2018 20:33	26/06/2018	0.856273148	RNP	1	RNP_01	RNP_01_C042_20180707_00056	spottedhyaena	NA
26/06/2018 20:36	26/06/2018	0.858738426	RNP	16	RNP_16	RNP_16_C031_20180702_00053	spottedhyaena	NA
26/06/2018 20:39	26/06/2018	0.860833333	RNP	3	RNP_03	RNP_03_C046_20180707_00097	spottedhyaena	NA
26/06/2018 20:44	26/06/2018	0.864201389	RNP	21	RNP_21	RNP_21_C002_20180701_00089	spottedhyaena	NA
26/06/2018 20:59	26/06/2018	0.874791667	RNP	4	RNP_04	RNP_04_C048_20180707_00068	spottedhyaena	NA
26/06/2018 21:13	26/06/2018	0.884398148	RNP	17	RNP_17	RNP_17_C034_20180702_00094	spottedhyaena	NA
26/06/2018 21:28	26/06/2018	0.894513889	RNP	5	RNP_05	RNP_05_C050_20180707_00049	spottedhyaena	NA
26/06/2018 21:55	26/06/2018	0.913877315	RNP	11	RNP_11	RNP_11_C021_20180701_00077	spottedhyaena	NA
26/06/2018 22:00	26/06/2018	0.917337963	RNP	6	RNP_06	RNP_06_C051_20180707_00067	spottedhyaena	NA
26/06/2018 22:25	26/06/2018	0.934131944	RNP	2	RNP_02	RNP_02_C043_20180707_00050	lion	F
26/06/2018 22:25	26/06/2018	0.934490741	RNP	2	RNP_02	RNP_02_C043_20180707_00051	lion	M
26/06/2018 22:29	26/06/2018	0.936805556	RNP	4	RNP_04	RNP_04_C048_20180707_00069	spottedhyaena	NA
26/06/2018 22:40	26/06/2018	0.944803241	RNP	13	RNP_13	RNP_13_C025_20180701_00068	spottedhyaena	NA
26/06/2018 23:08	26/06/2018	0.964560185	RNP	1	RNP_01	RNP_01_C042_20180707_00060	lion	F
26/06/2018 23:10	26/06/2018	0.965509259	RNP	4	RNP_04	RNP_04_C048_20180707_00070	spottedhyaena	NA
26/06/2018 23:47	26/06/2018	0.991377315	RNP	3	RNP_03	RNP_03_C046_20180707_00098	spottedhyaena	NA
26/06/2018 23:47	26/06/2018	0.991585648	RNP	14	RNP_14	RNP_14_C027_20180702_00206	lion	M
27/06/2018 00:41	27/06/2018	0.029108796	RNP	6	RNP_06	RNP_06_C051_20180707_00068	spottedhyaena	NA
27/06/2018 00:49	27/06/2018	0.034189815	RNP	37	RNP_37	RNP_37_C071_20180702_00042	spottedhyaena	NA
27/06/2018 01:33	27/06/2018	0.065243056	RNP	13	RNP_13	RNP_13_C025_20180701_00069	lion	M
27/06/2018 01:47	27/06/2018	0.074803241	RNP	22	RNP_22	RNP_22_C003_20180701_00060	spottedhyaena	NA
27/06/2018 01:48	27/06/2018	0.075	RNP	28	RNP_28	RNP_28_C016_20180702_00167	leopard	M
27/06/2018 01:52	27/06/2018	0.077777778	RNP	9	RNP_09	RNP_09_C057_20180707_00079	leopard	M
27/06/2018 01:54	27/06/2018	0.079756944	RNP	36	RNP_36	RNP_36_C068_20180702_00016	spottedhyaena	NA
27/06/2018 02:19	27/06/2018	0.097199074	RNP	39	RNP_39	RNP_39_C076_20180701_00055	spottedhyaena	NA
27/06/2018 02:49	27/06/2018	0.117361111	RNP	38	RNP_38	RNP_38_C073_20180702_00041	leopard	F
27/06/2018 02:53	27/06/2018	0.120671296	RNP	6	RNP_06	RNP_06_C051_20180707_00073	spottedhyaena	NA
27/06/2018 02:56	27/06/2018	0.122430556	RNP	5	RNP_05	RNP_05_C049_20180707_00084	spottedhyaena	NA
27/06/2018 03:19	27/06/2018	0.138553241	RNP	6	RNP_06	RNP_06_C051_20180707_00074	spottedhyaena	NA
27/06/2018 04:27	27/06/2018	0.185798611	RNP	32	RNP_32	RNP_32_C064_20180709_00046	spottedhyaena	NA
27/06/2018 04:47	27/06/2018	0.199305556	RNP	8	RNP_08	RNP_08_C056_20180707_00075	leopard	M
27/06/2018 05:13	27/06/2018	0.217708333	RNP	39	RNP_39	RNP_39_C075_20180701_00063	spottedhyaena	NA
27/06/2018 05:14	27/06/2018	0.218611111	RNP	39	RNP_39	RNP_39_C075_20180701_00064	spottedhyaena	NA
27/06/2018 05:33	27/06/2018	0.231377315	RNP	14	RNP_14	RNP_14_C027_20180702_00209	lion	NA
27/06/2018 06:09	27/06/2018	0.256423611	RNP	14	RNP_14	RNP_14_C027_20180702_00210	lion	M
27/06/2018 06:12	27/06/2018	0.258935185	RNP	14	RNP_14	RNP_14_C027_20180702_00211	lion	NA
27/06/2018 06:16	27/06/2018	0.26150463	RNP	29	RNP_29	RNP_29_C018_20180707_00142	spottedhyaena	NA
27/06/2018 08:15	27/06/2018	0.343923611	RNP	28	RNP_28	RNP_28_C015_20180702_00185	spottedhyaena	NA
27/06/2018 09:47	27/06/2018	0.407638889	RNP	16	RNP_16	RNP_16_C031_20180702_00054	leopard	F
27/06/2018 18:21	27/06/2018	0.764583333	RNP	30	RNP_30	RNP_30_C019_20180701_00072	leopard	F
27/06/2018 19:09	27/06/2018	0.798576389	RNP	3	RNP_03	RNP_03_C046_20180707_00109	spottedhyaena	NA
27/06/2018 19:37	27/06/2018	0.817407407	RNP	6	RNP_06	RNP_06_C052_20180707_00056	spottedhyaena	NA
27/06/2018 19:42	27/06/2018	0.820949074	RNP	28	RNP_28	RNP_28_C016_20180702_00182	spottedhyaena	NA
27/06/2018 19:50	27/06/2018	0.826608796	RNP	17	RNP_17	RNP_17_C033_20180702_00076	spottedhyaena	NA
27/06/2018 20:14	27/06/2018	0.843055556	RNP	15	RNP_15	RNP_15_C029_20180702_00071	leopard	F
27/06/2018 20:41	27/06/2018	0.862326389	RNP	9	RNP_09	RNP_09_C057_20180707_00083	spottedhyaena	NA
27/06/2018 21:00	27/06/2018	0.875011574	RNP	1	RNP_01	RNP_01_C041_20180707_00076	spottedhyaena	NA
27/06/2018 21:16	27/06/2018	0.886770833	RNP	41	RNP_41	RNP_41S_R089_20180707_00914	lion	M
27/06/2018 21:18	27/06/2018	0.887974537	RNP	16	RNP_16	RNP_16_C031_20180702_00057	spottedhyaena	NA
27/06/2018 21:21	27/06/2018	0.890138889	RNP	9	RNP_09	RNP_09_C058_20180707_00084	spottedhyaena	NA
27/06/2018 21:25	27/06/2018	0.892708333	RNP	27	RNP_27	RNP_27_C013_20180702_00096	spottedhyaena	NA
27/06/2018 21:54	27/06/2018	0.91318287	RNP	2	RNP_02	RNP_02_C043_20180707_00052	spottedhyaena	NA
27/06/2018 22:05	27/06/2018	0.920729167	RNP	20	RNP_20	RNP_20_C040_20180702_00236	spottedhyaena	NA
27/06/2018 22:21	27/06/2018	0.931655093	RNP	38	RNP_38	RNP_38_C073_20180702_00048	spottedhyaena	NA
27/06/2018 22:41	27/06/2018	0.945497685	RNP	26	RNP_26	RNP_26_C012_20180702_00147	spottedhyaena	NA
27/06/2018 23:25	27/06/2018	0.975833333	RNP	4	RNP_04	RNP_04_C047_20180707_00091	spottedhyaena	NA
28/06/2018 00:07	28/06/2018	0.004861111	RNP	21	RNP_21	RNP_21_C002_20180701_00136	lion	F
28/06/2018 00:08	28/06/2018	0.00587963	RNP	21	RNP_21	RNP_21_C002_20180701_00137	lion	M
28/06/2018 00:09	28/06/2018	0.006365741	RNP	21	RNP_21	RNP_21_C002_20180701_00138	lion	M
28/06/2018 00:55	28/06/2018	0.038842593	RNP	22	RNP_22	RNP_22_C003_20180701_00063	spottedhyaena	NA
28/06/2018 01:09	28/06/2018	0.048159722	RNP	27	RNP_27	RNP_27_C014_20180702_00121	lion	F
28/06/2018 01:09	28/06/2018	0.048321759	RNP	27	RNP_27	RNP_27_C013_20180702_00099	lion	M
28/06/2018 01:11	28/06/2018	0.049502315	RNP	27	RNP_27	RNP_27_C013_20180702_00100	lion	M
28/06/2018 01:22	28/06/2018	0.057106481	RNP	9	RNP_09	RNP_09_C058_20180707_00086	spottedhyaena	NA
28/06/2018 02:20	28/06/2018	0.097222222	RNP	7	RNP_07	RNP_07_C053_20180707_00109	leopard	M
28/06/2018 03:26	28/06/2018	0.143553241	RNP	3	RNP_03	RNP_03_C045_20180707_00116	spottedhyaena	NA
28/06/2018 03:38	28/06/2018	0.151388889	RNP	6	RNP_06	RNP_06_C051_20180707_00082	leopard	F
28/06/2018 03:45	28/06/2018	0.156493056	RNP	4	RNP_04	RNP_04_C048_20180707_00075	spottedhyaena	NA
28/06/2018 04:11	28/06/2018	0.174525463	RNP	5	RNP_05	RNP_05_C049_20180707_00088	spottedhyaena	NA
28/06/2018 04:16	28/06/2018	0.177835648	RNP	31	RNP_31	RNP_31_C061_20180701_00053	spottedhyaena	NA
28/06/2018 04:19	28/06/2018	0.180277778	RNP	2	RNP_02	RNP_02_C044_20180707_00064	lion	F
28/06/2018 04:20	28/06/2018	0.180625	RNP	2	RNP_02	RNP_02_C044_20180707_00065	lion	NA
28/06/2018 04:21	28/06/2018	0.181342593	RNP	2	RNP_02	RNP_02_C044_20180707_00066	lion	F
28/06/2018 05:19	28/06/2018	0.221782407	RNP	38	RNP_38	RNP_38_C073_20180702_00049	lion	M
28/06/2018 05:50	28/06/2018	0.243657407	RNP	31	RNP_31	RNP_31_C061_20180701_00054	wilddog	M
28/06/2018 06:12	28/06/2018	0.258981481	RNP	38	RNP_38	RNP_38_C073_20180702_00050	lion	F
28/06/2018 20:06	28/06/2018	0.837997685	RNP	9	RNP_09	RNP_09_C057_20180707_00088	spottedhyaena	NA
28/06/2018 20:11	28/06/2018	0.841597222	RNP	21	RNP_21	RNP_21_C002_20180701_00140	spottedhyaena	NA
28/06/2018 20:48	28/06/2018	0.866956019	RNP	17	RNP_17	RNP_17_C033_20180702_00084	spottedhyaena	NA
28/06/2018 21:33	28/06/2018	0.898599537	RNP	37	RNP_37	RNP_37_C071_20180702_00054	spottedhyaena	NA
28/06/2018 22:53	28/06/2018	0.95380787	RNP	13	RNP_13	RNP_13_C025_20180701_00080	spottedhyaena	NA
29/06/2018 00:59	29/06/2018	0.041226852	RNP	43	RNP_43	RNP_43_R091_20180702_00187	spottedhyaena	NA
29/06/2018 01:04	29/06/2018	0.044814815	RNP	11	RNP_11	RNP_11_C021_20180701_00088	spottedhyaena	NA
29/06/2018 01:28	29/06/2018	0.061469907	RNP	5	RNP_05	RNP_05_C049_20180707_00089	spottedhyaena	NA
29/06/2018 01:31	29/06/2018	0.063831019	RNP	43	RNP_43	RNP_43_R091_20180702_00191	spottedhyaena	NA
29/06/2018 01:42	29/06/2018	0.07130787	RNP	4	RNP_04	RNP_04_C048_20180707_00077	spottedhyaena	NA
29/06/2018 01:51	29/06/2018	0.077638889	RNP	10	RNP_10	RNP_10_C059_20180709_00066	spottedhyaena	NA
29/06/2018 02:25	29/06/2018	0.101122685	RNP	18	RNP_18	RNP_18_C084_20180702_00102	spottedhyaena	NA
29/06/2018 03:01	29/06/2018	0.126215278	RNP	29	RNP_29	RNP_29_C017_20180707_00098	spottedhyaena	NA
29/06/2018 03:43	29/06/2018	0.155497685	RNP	16	RNP_16	RNP_16_C031_20180702_00063	spottedhyaena	NA
29/06/2018 04:21	29/06/2018	0.181643519	RNP	11	RNP_11	RNP_11_C022_20180701_00078	spottedhyaena	NA
29/06/2018 04:56	29/06/2018	0.205601852	RNP	11	RNP_11	RNP_11_C022_20180701_00079	spottedhyaena	NA
29/06/2018 05:51	29/06/2018	0.244236111	RNP	14	RNP_14	RNP_14_C027_20180702_00288	spottedhyaena	NA
29/06/2018 19:04	29/06/2018	0.795023148	RNP	29	RNP_29	RNP_29_C018_20180707_00179	spottedhyaena	NA
29/06/2018 19:15	29/06/2018	0.802615741	RNP	17	RNP_17	RNP_17_C033_20180702_00088	spottedhyaena	NA
29/06/2018 19:15	29/06/2018	0.802615741	RNP	17	RNP_17	RNP_17_C033_20180702_00088	spottedhyaena	NA
29/06/2018 19:58	29/06/2018	0.832048611	RNP	4	RNP_04	RNP_04_C048_20180707_00079	spottedhyaena	NA
29/06/2018 20:03	29/06/2018	0.835787037	RNP	23	RNP_23	RNP_23_C005_20180707_00108	spottedhyaena	NA
29/06/2018 20:34	29/06/2018	0.857326389	RNP	5	RNP_05	RNP_05_C049_20180707_00096	spottedhyaena	NA
29/06/2018 21:11	29/06/2018	0.882743056	RNP	24	RNP_24	RNP_24_C007_20180701_00078	spottedhyaena	NA
29/06/2018 21:22	29/06/2018	0.8909375	RNP	41	RNP_41	RNP_41_R089_20180707_01358	spottedhyaena	NA
29/06/2018 22:12	29/06/2018	0.925625	RNP	19	RNP_19	RNP_19_C038_20180702_00097	spottedhyaena	NA
29/06/2018 22:53	29/06/2018	0.954143519	RNP	16	RNP_16	RNP_16_C031_20180702_00073	spottedhyaena	NA
29/06/2018 23:26	29/06/2018	0.977002315	RNP	10	RNP_10	RNP_10_C059_20180709_00070	spottedhyaena	NA
29/06/2018 23:55	29/06/2018	0.996724537	RNP	1	RNP_01	RNP_01_C041_20180707_00089	spottedhyaena	NA
30/06/2018 00:34	30/06/2018	0.024247685	RNP	2	RNP_02	RNP_02_C043_20180707_00060	spottedhyaena	NA
30/06/2018 00:52	30/06/2018	0.036284722	RNP	10	RNP_10	RNP_10_C059_20180709_00071	spottedhyaena	NA
30/06/2018 02:47	30/06/2018	0.116087963	RNP	5	RNP_05	RNP_05_C049_20180707_00098	spottedhyaena	NA
30/06/2018 03:10	30/06/2018	0.132476852	RNP	12	RNP_12	RNP_12_C024_20180701_00081	spottedhyaena	NA
30/06/2018 03:37	30/06/2018	0.15087963	RNP	42	RNP_42	RNP_42_R090_20180702_06032	wilddog	NA
30/06/2018 04:10	30/06/2018	0.173611111	RNP	5	RNP_05	RNP_05_C049_20180707_00099	leopard	F
30/06/2018 04:13	30/06/2018	0.17599537	RNP	38	RNP_38	RNP_38_C074_20180702_00044	spottedhyaena	NA
30/06/2018 04:14	30/06/2018	0.176574074	RNP	38	RNP_38	RNP_38_C074_20180702_00045	spottedhyaena	NA
30/06/2018 04:18	30/06/2018	0.179178241	RNP	10	RNP_10	RNP_10_C059_20180709_00072	cheetah	M
30/06/2018 04:30	30/06/2018	0.187592593	RNP	42	RNP_42	RNP_42_R090_20180702_06034	spottedhyaena	NA
30/06/2018 04:36	30/06/2018	0.19224537	RNP	17	RNP_17	RNP_17_C033_20180702_00092	spottedhyaena	NA
30/06/2018 06:35	30/06/2018	0.274803241	RNP	18	RNP_18	RNP_18_C035_20180702_00038	spottedhyaena	NA
30/06/2018 06:44	30/06/2018	0.280671296	RNP	22	RNP_22	RNP_22_C003_20180701_00069	spottedhyaena	NA
30/06/2018 06:44	30/06/2018	0.280856481	RNP	8	RNP_08	RNP_08_C055_20180707_00097	spottedhyaena	NA
30/06/2018 08:00	30/06/2018	0.333472222	RNP	25	RNP_25	RNP_25_C009_20180702_00101	spottedhyaena	NA
30/06/2018 14:59	30/06/2018	0.624502315	RNP	38	RNP_38	RNP_38_C073_20180702_00067	lion	F
30/06/2018 14:59	30/06/2018	0.62474537	RNP	38	RNP_38	RNP_38_C073_20180702_00068	lion	F
30/06/2018 19:33	30/06/2018	0.814791667	RNP	19	RNP_19	RNP_19_C038_20180702_00099	spottedhyaena	NA
30/06/2018 20:32	30/06/2018	0.855613426	RNP	1	RNP_01	RNP_01_C041_20180707_00090	lion	F
30/06/2018 21:20	30/06/2018	0.889467593	RNP	42	RNP_42	RNP_42_R090_20180702_07925	spottedhyaena	NA
30/06/2018 22:10	30/06/2018	0.923784722	RNP	16	RNP_16	RNP_16_C031_20180702_00078	spottedhyaena	NA
30/06/2018 22:32	30/06/2018	0.939479167	RNP	1	RNP_01	RNP_01_C041_20180707_00091	spottedhyaena	NA
30/06/2018 23:02	30/06/2018	0.959918981	RNP	2	RNP_02	RNP_02_C043_20180707_00061	spottedhyaena	NA
30/06/2018 23:39	30/06/2018	0.985416667	RNP	39	RNP_39	RNP_39_C075_20180701_00119	leopard	M
01/07/2018 00:00	01/07/2018	0.000208333	RNP	19	RNP_19	RNP_19_C038_20180702_00100	spottedhyaena	NA
01/07/2018 00:25	01/07/2018	0.01775463	RNP	38	RNP_38	RNP_38_C073_20180702_00073	spottedhyaena	NA
01/07/2018 00:55	01/07/2018	0.038738426	RNP	1	RNP_01	RNP_01_C041_20180707_00092	spottedhyaena	NA
01/07/2018 01:00	01/07/2018	0.041944444	RNP	2	RNP_02	RNP_02_C043_20180707_00062	spottedhyaena	NA
01/07/2018 01:03	01/07/2018	0.043888889	RNP	43	RNP_43	RNP_43_R091_20180702_00268	spottedhyaena	NA
01/07/2018 01:29	01/07/2018	0.061967593	RNP	10	RNP_10	RNP_10_C059_20180709_00074	spottedhyaena	NA
01/07/2018 01:44	01/07/2018	0.072696759	RNP	10	RNP_10	RNP_10_C059_20180709_00075	spottedhyaena	NA
01/07/2018 02:11	01/07/2018	0.091145833	RNP	2	RNP_02	RNP_02_C043_20180707_00063	spottedhyaena	NA
01/07/2018 02:26	01/07/2018	0.101446759	RNP	1	RNP_01	RNP_01_C041_20180707_00093	spottedhyaena	NA
01/07/2018 03:09	01/07/2018	0.131678241	RNP	2	RNP_02	RNP_02_C043_20180707_00064	spottedhyaena	NA
01/07/2018 03:42	01/07/2018	0.154525463	RNP	39	RNP_39	RNP_39_C076_20180701_00129	spottedhyaena	NA
01/07/2018 04:57	01/07/2018	0.206793981	RNP	27	RNP_27	RNP_27_C013_20180702_00160	spottedhyaena	NA
01/07/2018 05:09	01/07/2018	0.214583333	RNP	4	RNP_04	RNP_04_C047_20180707_00102	leopard	F
01/07/2018 05:54	01/07/2018	0.245833333	RNP	10	RNP_10	RNP_10_C059_20180709_00076	leopard	F
01/07/2018 06:12	01/07/2018	0.258553241	RNP	31	RNP_31	RNP_31_C061_20180701_00066	spottedhyaena	NA
01/07/2018 06:21	01/07/2018	0.265034722	RNP	21	RNP_21	RNP_21_C002_20180701_00144	spottedhyaena	NA
01/07/2018 06:32	01/07/2018	0.272615741	RNP	27	RNP_27	RNP_27_C013_20180702_00161	lion	F
01/07/2018 06:32	01/07/2018	0.272615741	RNP	27	RNP_27	RNP_27_C013_20180702_00161	spottedhyaena	NA
01/07/2018 06:33	01/07/2018	0.273530093	RNP	27	RNP_27	RNP_27_C013_20180702_00162	lion	M
01/07/2018 06:38	01/07/2018	0.276435185	RNP	27	RNP_27	RNP_27_C013_20180702_00163	lion	F
01/07/2018 06:38	01/07/2018	0.276678241	RNP	17	RNP_17	RNP_17_C034_20180702_00117	lion	M
01/07/2018 06:38	01/07/2018	0.276782407	RNP	27	RNP_27	RNP_27_C013_20180702_00164	lion	F
01/07/2018 19:13	01/07/2018	0.800798611	RNP	14	RNP_14	RNP_14_C027_20180702_00326	spottedhyaena	NA
01/07/2018 19:25	01/07/2018	0.809513889	RNP	19	RNP_19	RNP_19_C038_20180702_00101	lion	M
01/07/2018 19:26	01/07/2018	0.809918981	RNP	19	RNP_19	RNP_19_C038_20180702_00102	lion	M
01/07/2018 19:27	01/07/2018	0.810543981	RNP	19	RNP_19	RNP_19_C038_20180702_00103	lion	M
01/07/2018 19:27	01/07/2018	0.810590278	RNP	19	RNP_19	RNP_19_C037_20180702_00079	lion	M
01/07/2018 19:27	01/07/2018	0.810821759	RNP	20	RNP_20	RNP_20_C040_20180702_00300	spottedhyaena	NA
01/07/2018 19:33	01/07/2018	0.814583333	RNP	43	RNP_43	RNP_43_R091_20180702_00297	leopard	M
01/07/2018 20:05	01/07/2018	0.837199074	RNP	19	RNP_19	RNP_19_C038_20180702_00104	lion	M
[truncated: 2,739 more rows]
