# Supplementary material for: Temporal partitioning and spatiotemporal avoidance among large carnivores in a human-impacted African landscape
Source: PLoS One. 2021 Sep 10;16(9):e0256876. doi: 10.1371/journal.pone.0256876 (PMC8432863; doi:10.1371/journal.pone.0256876)
Supplement: S4 File — (CSV) [file pone.0256876.s004.csv]

Site	Grid	Species	DateTime
CCT_MAL_CCT-17-01	CCT	Spotted hyaena	01/06/2018 04:46
CCT_MAL_CCT-17-01	CCT	Spotted hyaena	01/06/2018 04:46
CCT_MAF_CCT-17-29	CCT	Spotted hyaena	01/06/2018 20:20
CCT_KSN_CCT-17-10	CCT	Spotted hyaena	02/06/2018 06:46
CCT_KSN_CCT-17-10	CCT	Spotted hyaena	02/06/2018 06:46
CCT_KSN_CCT-17-10	CCT	Spotted hyaena	02/06/2018 06:46
CCT_KSN_CCT-17-25	CCT	Spotted hyaena	03/06/2018 01:32
CCT_MAL_CCT-17-01	CCT	Spotted hyaena	05/06/2018 05:56
CCT_MAL_CCT-17-01	CCT	Spotted hyaena	05/06/2018 05:56
CCT_MAL_CCT-17-01	CCT	Spotted hyaena	05/06/2018 05:56
CCT_MAF_CCT-17-29	CCT	Spotted hyaena	06/06/2018 05:11
CCT_MAF_CCT-17-29	CCT	Spotted hyaena	09/06/2018 07:07
CCT_KIT_CCT-17-34	CCT	Spotted hyaena	11/06/2018 02:37
CCT_KIT_CCT-17-34	CCT	Lion	12/06/2018 08:33
CCT_KIT_CCT-17-27	CCT	Lion	12/06/2018 09:19
CCT_MAH_CCT-17-18	CCT	Leopard	12/06/2018 20:23
CCT_MAG_CCT-17-28	CCT	Spotted hyaena	14/06/2018 07:18
CCT_KIN_CCT-17-16	CCT	Spotted hyaena	14/06/2018 19:08
CCT_KIN_CCT-17-16	CCT	Spotted hyaena	14/06/2018 19:08
CCT_KIN_CCT-17-16	CCT	Spotted hyaena	14/06/2018 19:08
CCT_KIN_CCT-17-16	CCT	Spotted hyaena	14/06/2018 19:08
CCT_KIN_CCT-17-16	CCT	Spotted hyaena	14/06/2018 19:08
CCT_KIN_CCT-17-16	CCT	Spotted hyaena	14/06/2018 19:08
CCT_MAH_CCT-17-18	CCT	Leopard	16/06/2018 20:37
CCT_MAK_CCT-17-32	CCT	Spotted hyaena	17/06/2018 04:38
CCT_MAK_CCT-17-32	CCT	Spotted hyaena	17/06/2018 04:42
CCT_MAL_CCT-17-01	CCT	Spotted hyaena	17/06/2018 04:44
CCT_MAL_CCT-17-01	CCT	Spotted hyaena	17/06/2018 04:44
CCT_MAL_CCT-17-01	CCT	Spotted hyaena	17/06/2018 04:44
CCT_MAL_CCT-17-01	CCT	Spotted hyaena	17/06/2018 04:44
CCT_MAL_CCT-17-01	CCT	Spotted hyaena	17/06/2018 04:44
CCT_MAL_CCT-17-01	CCT	Spotted hyaena	17/06/2018 04:44
CCT_MAL_CCT-17-01	CCT	Spotted hyaena	17/06/2018 04:44
CCT_MAL_CCT-17-01	CCT	Spotted hyaena	17/06/2018 04:44
CCT_MAL_CCT-17-01	CCT	Spotted hyaena	17/06/2018 04:44
CCT_MAL_CCT-17-01	CCT	Spotted hyaena	17/06/2018 04:44
CCT_MAL_CCT-17-01	CCT	Spotted hyaena	17/06/2018 21:31
CCT_MAL_CCT-17-01	CCT	Spotted hyaena	17/06/2018 21:31
CCT_MAL_CCT-17-01	CCT	Spotted hyaena	17/06/2018 21:31
CCT_MAL_CCT-17-01	CCT	Spotted hyaena	17/06/2018 21:31
CCT_MAL_CCT-17-01	CCT	Spotted hyaena	17/06/2018 21:31
CCT_MAL_CCT-17-01	CCT	Spotted hyaena	17/06/2018 21:31
CCT_MAL_CCT-17-01	CCT	Spotted hyaena	17/06/2018 21:31
CCT_KIT_CCT-17-27	CCT	Leopard	18/06/2018 15:51
RNP_02	RNP	Spotted hyaena	19/06/2018 19:40
RNP_02	RNP	Spotted hyaena	19/06/2018 19:40
RNP_02	RNP	Spotted hyaena	19/06/2018 19:41
RNP_02	RNP	Spotted hyaena	19/06/2018 19:41
RNP_12	RNP	Spotted hyaena	19/06/2018 19:45
RNP_01	RNP	Spotted hyaena	19/06/2018 20:22
RNP_01	RNP	Spotted hyaena	19/06/2018 20:23
RNP_05	RNP	Spotted hyaena	19/06/2018 20:25
RNP_06	RNP	Spotted hyaena	19/06/2018 21:01
RNP_06	RNP	Spotted hyaena	19/06/2018 21:02
RNP_12	RNP	Spotted hyaena	19/06/2018 21:12
RNP_12	RNP	Spotted hyaena	19/06/2018 21:13
RNP_12	RNP	Spotted hyaena	19/06/2018 21:13
RNP_12	RNP	Spotted hyaena	19/06/2018 21:13
RNP_12	RNP	Spotted hyaena	19/06/2018 21:14
RNP_12	RNP	Spotted hyaena	19/06/2018 21:14
RNP_12	RNP	Spotted hyaena	19/06/2018 21:14
CCT_MAH_CCT-17-18	CCT	Spotted hyaena	19/06/2018 21:36
CCT_MAH_CCT-17-18	CCT	Spotted hyaena	19/06/2018 21:49
RNP_11	RNP	Spotted hyaena	19/06/2018 22:40
RNP_11	RNP	Spotted hyaena	19/06/2018 22:40
RNP_11	RNP	Spotted hyaena	19/06/2018 22:40
RNP_12	RNP	Spotted hyaena	19/06/2018 22:56
RNP_12	RNP	Spotted hyaena	19/06/2018 22:57
RNP_11	RNP	Spotted hyaena	20/06/2018 00:40
RNP_11	RNP	Spotted hyaena	20/06/2018 00:41
RNP_12	RNP	Spotted hyaena	20/06/2018 00:49
RNP_12	RNP	Spotted hyaena	20/06/2018 00:49
RNP_12	RNP	Spotted hyaena	20/06/2018 02:08
RNP_12	RNP	Spotted hyaena	20/06/2018 02:08
RNP_11	RNP	Spotted hyaena	20/06/2018 04:24
RNP_11	RNP	Spotted hyaena	20/06/2018 04:24
RNP_11	RNP	Spotted hyaena	20/06/2018 04:25
RNP_11	RNP	Spotted hyaena	20/06/2018 04:27
RNP_11	RNP	Spotted hyaena	20/06/2018 04:46
RNP_11	RNP	Spotted hyaena	20/06/2018 04:46
RNP_13	RNP	Spotted hyaena	20/06/2018 06:32
RNP_13	RNP	Spotted hyaena	20/06/2018 06:32
RNP_13	RNP	Spotted hyaena	20/06/2018 06:32
RNP_13	RNP	Spotted hyaena	20/06/2018 06:33
RNP_13	RNP	Spotted hyaena	20/06/2018 06:34
RNP_13	RNP	Spotted hyaena	20/06/2018 06:34
RNP_13	RNP	Spotted hyaena	20/06/2018 06:35
RNP_13	RNP	Spotted hyaena	20/06/2018 06:35
RNP_13	RNP	Spotted hyaena	20/06/2018 06:36
RNP_10	RNP	Spotted hyaena	20/06/2018 07:00
RNP_10	RNP	Spotted hyaena	20/06/2018 07:01
RNP_10	RNP	Spotted hyaena	20/06/2018 19:10
RNP_10	RNP	Spotted hyaena	20/06/2018 19:10
RNP_20	RNP	Spotted hyaena	20/06/2018 19:25
RNP_20	RNP	Spotted hyaena	20/06/2018 19:26
RNP_26	RNP	Spotted hyaena	20/06/2018 19:31
RNP_26	RNP	Spotted hyaena	20/06/2018 19:31
RNP_26	RNP	Spotted hyaena	20/06/2018 19:32
RNP_26	RNP	Spotted hyaena	20/06/2018 19:32
RNP_21	RNP	Spotted hyaena	20/06/2018 20:06
RNP_09	RNP	Spotted hyaena	20/06/2018 20:08
RNP_09	RNP	Spotted hyaena	20/06/2018 20:08
RNP_07	RNP	Spotted hyaena	20/06/2018 21:32
RNP_17	RNP	Spotted hyaena	20/06/2018 22:02
RNP_17	RNP	Spotted hyaena	20/06/2018 22:03
RNP_11	RNP	Spotted hyaena	20/06/2018 22:39
RNP_11	RNP	Spotted hyaena	20/06/2018 22:40
RNP_17	RNP	Spotted hyaena	20/06/2018 22:46
RNP_17	RNP	Spotted hyaena	20/06/2018 22:46
RNP_17	RNP	Spotted hyaena	20/06/2018 22:49
RNP_17	RNP	Spotted hyaena	20/06/2018 22:49
CCT_IDO_CCT-17-02	CCT	Spotted hyaena	20/06/2018 23:19
RNP_17	RNP	Spotted hyaena	20/06/2018 23:27
RNP_02	RNP	Spotted hyaena	21/06/2018 00:49
RNP_02	RNP	Spotted hyaena	21/06/2018 00:50
RNP_11	RNP	Spotted hyaena	21/06/2018 01:24
RNP_11	RNP	Spotted hyaena	21/06/2018 01:25
RNP_11	RNP	Lion	21/06/2018 01:34
RNP_11	RNP	Lion	21/06/2018 01:34
RNP_11	RNP	Lion	21/06/2018 01:34
RNP_11	RNP	Lion	21/06/2018 01:35
RNP_11	RNP	Lion	21/06/2018 01:35
RNP_11	RNP	Lion	21/06/2018 01:35
RNP_11	RNP	Lion	21/06/2018 01:36
RNP_07	RNP	Spotted hyaena	21/06/2018 02:07
RNP_07	RNP	Spotted hyaena	21/06/2018 02:08
RNP_07	RNP	Spotted hyaena	21/06/2018 02:08
RNP_07	RNP	Spotted hyaena	21/06/2018 02:09
RNP_07	RNP	Spotted hyaena	21/06/2018 02:10
RNP_07	RNP	Spotted hyaena	21/06/2018 02:16
RNP_17	RNP	Spotted hyaena	21/06/2018 02:47
RNP_17	RNP	Spotted hyaena	21/06/2018 02:47
RNP_11	RNP	Spotted hyaena	21/06/2018 02:58
RNP_21	RNP	Spotted hyaena	21/06/2018 02:59
RNP_21	RNP	Spotted hyaena	21/06/2018 02:59
RNP_11	RNP	Spotted hyaena	21/06/2018 02:59
RNP_11	RNP	Spotted hyaena	21/06/2018 03:04
RNP_15	RNP	Lion	21/06/2018 04:07
RNP_15	RNP	Lion	21/06/2018 04:07
RNP_06	RNP	Spotted hyaena	21/06/2018 04:17
RNP_06	RNP	Spotted hyaena	21/06/2018 04:17
RNP_11	RNP	Spotted hyaena	21/06/2018 04:48
RNP_05	RNP	Spotted hyaena	21/06/2018 05:02
RNP_05	RNP	Spotted hyaena	21/06/2018 05:03
RNP_18	RNP	Lion	21/06/2018 05:46
RNP_18	RNP	Lion	21/06/2018 05:47
RNP_15	RNP	Leopard	21/06/2018 07:21
RNP_23	RNP	Spotted hyaena	21/06/2018 19:20
RNP_23	RNP	Spotted hyaena	21/06/2018 19:21
RNP_12	RNP	Spotted hyaena	21/06/2018 19:40
RNP_14	RNP	Spotted hyaena	21/06/2018 19:47
RNP_14	RNP	Spotted hyaena	21/06/2018 19:48
RNP_23	RNP	Spotted hyaena	21/06/2018 19:57
RNP_23	RNP	Spotted hyaena	21/06/2018 19:58
RNP_01	RNP	Spotted hyaena	21/06/2018 21:02
RNP_20	RNP	Spotted hyaena	21/06/2018 21:14
RNP_20	RNP	Spotted hyaena	21/06/2018 21:15
RNP_25	RNP	Spotted hyaena	21/06/2018 22:19
RNP_25	RNP	Spotted hyaena	21/06/2018 22:20
RNP_25	RNP	Spotted hyaena	21/06/2018 23:00
RNP_10	RNP	Spotted hyaena	22/06/2018 00:30
RNP_32	RNP	Spotted hyaena	22/06/2018 00:33
RNP_32	RNP	Spotted hyaena	22/06/2018 00:35
RNP_10	RNP	Spotted hyaena	22/06/2018 00:40
RNP_10	RNP	Spotted hyaena	22/06/2018 00:44
RNP_10	RNP	Spotted hyaena	22/06/2018 00:45
RNP_09	RNP	Spotted hyaena	22/06/2018 01:21
RNP_09	RNP	Spotted hyaena	22/06/2018 01:21
RNP_09	RNP	Spotted hyaena	22/06/2018 01:22
RNP_13	RNP	Spotted hyaena	22/06/2018 01:28
RNP_13	RNP	Spotted hyaena	22/06/2018 01:29
RNP_17	RNP	Spotted hyaena	22/06/2018 01:45
RNP_27	RNP	Leopard	22/06/2018 02:23
RNP_27	RNP	Leopard	22/06/2018 02:23
RNP_11	RNP	Spotted hyaena	22/06/2018 05:41
RNP_11	RNP	Spotted hyaena	22/06/2018 05:41
RNP_03	RNP	Spotted hyaena	22/06/2018 05:48
RNP_03	RNP	Spotted hyaena	22/06/2018 05:50
RNP_14	RNP	Spotted hyaena	22/06/2018 06:08
RNP_14	RNP	Spotted hyaena	22/06/2018 06:08
RNP_07	RNP	Leopard	22/06/2018 19:07
RNP_07	RNP	Leopard	22/06/2018 19:07
RNP_03	RNP	Spotted hyaena	22/06/2018 19:36
RNP_03	RNP	Spotted hyaena	22/06/2018 19:38
RNP_41	RNP	Leopard	22/06/2018 20:03
RNP_41	RNP	Leopard	22/06/2018 20:04
RNP_41	RNP	Leopard	22/06/2018 20:04
RNP_41	RNP	Leopard	22/06/2018 20:04
RNP_41	RNP	Leopard	22/06/2018 20:04
RNP_41	RNP	Leopard	22/06/2018 20:05
RNP_08	RNP	Spotted hyaena	22/06/2018 20:17
RNP_08	RNP	Spotted hyaena	22/06/2018 20:17
RNP_06	RNP	Spotted hyaena	22/06/2018 20:32
RNP_06	RNP	Spotted hyaena	22/06/2018 20:32
RNP_01	RNP	Spotted hyaena	22/06/2018 20:41
RNP_01	RNP	Spotted hyaena	22/06/2018 20:42
RNP_05	RNP	Spotted hyaena	22/06/2018 21:29
RNP_05	RNP	Spotted hyaena	22/06/2018 21:30
RNP_29	RNP	Spotted hyaena	22/06/2018 21:39
RNP_04	RNP	Leopard	22/06/2018 22:06
RNP_04	RNP	Leopard	22/06/2018 22:06
RNP_15	RNP	Leopard	22/06/2018 22:15
RNP_15	RNP	Leopard	22/06/2018 22:21
RNP_37	RNP	Spotted hyaena	22/06/2018 22:24
RNP_37	RNP	Spotted hyaena	22/06/2018 22:25
RNP_20	RNP	Spotted hyaena	22/06/2018 22:30
RNP_20	RNP	Spotted hyaena	22/06/2018 22:30
RNP_05	RNP	Spotted hyaena	22/06/2018 22:49
RNP_07	RNP	Spotted hyaena	22/06/2018 22:49
RNP_05	RNP	Spotted hyaena	22/06/2018 22:49
RNP_07	RNP	Spotted hyaena	22/06/2018 22:49
RNP_20	RNP	Spotted hyaena	22/06/2018 22:50
RNP_20	RNP	Spotted hyaena	22/06/2018 22:51
RNP_09	RNP	Spotted hyaena	22/06/2018 23:02
RNP_09	RNP	Spotted hyaena	22/06/2018 23:02
RNP_09	RNP	Spotted hyaena	22/06/2018 23:02
RNP_09	RNP	Spotted hyaena	22/06/2018 23:03
RNP_09	RNP	Spotted hyaena	22/06/2018 23:03
RNP_09	RNP	Spotted hyaena	22/06/2018 23:03
RNP_41	RNP	Spotted hyaena	22/06/2018 23:15
RNP_04	RNP	Spotted hyaena	22/06/2018 23:17
RNP_04	RNP	Spotted hyaena	22/06/2018 23:18
RNP_12	RNP	Spotted hyaena	22/06/2018 23:21
RNP_15	RNP	Spotted hyaena	22/06/2018 23:23
RNP_06	RNP	Spotted hyaena	23/06/2018 00:03
RNP_06	RNP	Spotted hyaena	23/06/2018 00:04
RNP_06	RNP	Spotted hyaena	23/06/2018 00:13
RNP_06	RNP	Spotted hyaena	23/06/2018 00:13
RNP_21	RNP	Spotted hyaena	23/06/2018 00:17
RNP_21	RNP	Spotted hyaena	23/06/2018 00:17
RNP_03	RNP	Spotted hyaena	23/06/2018 00:33
RNP_03	RNP	Spotted hyaena	23/06/2018 00:34
RNP_05	RNP	Spotted hyaena	23/06/2018 00:39
RNP_05	RNP	Spotted hyaena	23/06/2018 00:39
RNP_22	RNP	Spotted hyaena	23/06/2018 01:13
RNP_22	RNP	Spotted hyaena	23/06/2018 01:14
RNP_03	RNP	Spotted hyaena	23/06/2018 01:25
RNP_03	RNP	Spotted hyaena	23/06/2018 01:27
RNP_04	RNP	Spotted hyaena	23/06/2018 01:51
RNP_04	RNP	Spotted hyaena	23/06/2018 01:51
RNP_04	RNP	Spotted hyaena	23/06/2018 01:56
RNP_04	RNP	Spotted hyaena	23/06/2018 01:56
RNP_38	RNP	Spotted hyaena	23/06/2018 01:57
RNP_38	RNP	Spotted hyaena	23/06/2018 01:57
RNP_38	RNP	Spotted hyaena	23/06/2018 01:58
CCT_IDO_CCT-17-02	CCT	Leopard	23/06/2018 02:32
CCT_IDO_CCT-17-02	CCT	Leopard	23/06/2018 02:33
RNP_17	RNP	Spotted hyaena	23/06/2018 05:09
RNP_17	RNP	Spotted hyaena	23/06/2018 05:10
RNP_03	RNP	Spotted hyaena	23/06/2018 05:10
RNP_17	RNP	Spotted hyaena	23/06/2018 05:10
RNP_03	RNP	Spotted hyaena	23/06/2018 05:11
RNP_03	RNP	Spotted hyaena	23/06/2018 05:12
RNP_03	RNP	Spotted hyaena	23/06/2018 05:12
RNP_03	RNP	Spotted hyaena	23/06/2018 05:16
RNP_03	RNP	Spotted hyaena	23/06/2018 05:28
RNP_03	RNP	Spotted hyaena	23/06/2018 05:30
RNP_03	RNP	Spotted hyaena	23/06/2018 05:32
RNP_03	RNP	Spotted hyaena	23/06/2018 05:34
RNP_03	RNP	Spotted hyaena	23/06/2018 05:53
RNP_03	RNP	Spotted hyaena	23/06/2018 05:55
RNP_03	RNP	Spotted hyaena	23/06/2018 05:55
RNP_13	RNP	Spotted hyaena	23/06/2018 05:56
RNP_03	RNP	Spotted hyaena	23/06/2018 05:57
RNP_13	RNP	Spotted hyaena	23/06/2018 05:57
RNP_03	RNP	Spotted hyaena	23/06/2018 05:59
RNP_13	RNP	Spotted hyaena	23/06/2018 05:59
RNP_03	RNP	Spotted hyaena	23/06/2018 05:59
RNP_13	RNP	Spotted hyaena	23/06/2018 05:59
RNP_13	RNP	Spotted hyaena	23/06/2018 06:00
RNP_13	RNP	Spotted hyaena	23/06/2018 06:00
RNP_03	RNP	Spotted hyaena	23/06/2018 06:01
RNP_13	RNP	Spotted hyaena	23/06/2018 06:01
RNP_29	RNP	Leopard	23/06/2018 06:05
RNP_18	RNP	Spotted hyaena	23/06/2018 19:14
RNP_18	RNP	Spotted hyaena	23/06/2018 19:14
RNP_08	RNP	Spotted hyaena	23/06/2018 20:17
RNP_08	RNP	Spotted hyaena	23/06/2018 20:18
RNP_38	RNP	Spotted hyaena	23/06/2018 20:58
RNP_38	RNP	Spotted hyaena	23/06/2018 20:58
RNP_20	RNP	Spotted hyaena	23/06/2018 21:15
RNP_20	RNP	Spotted hyaena	23/06/2018 21:15
RNP_11	RNP	Spotted hyaena	23/06/2018 21:17
RNP_11	RNP	Spotted hyaena	23/06/2018 21:17
RNP_11	RNP	Spotted hyaena	23/06/2018 21:17
RNP_08	RNP	Spotted hyaena	23/06/2018 22:17
RNP_08	RNP	Spotted hyaena	23/06/2018 22:18
RNP_10	RNP	Spotted hyaena	23/06/2018 22:22
RNP_10	RNP	Spotted hyaena	23/06/2018 22:22
RNP_03	RNP	Spotted hyaena	23/06/2018 22:28
RNP_03	RNP	Spotted hyaena	23/06/2018 23:20
RNP_03	RNP	Spotted hyaena	23/06/2018 23:22
RNP_09	RNP	Lion	23/06/2018 23:29
RNP_09	RNP	Lion	23/06/2018 23:29
RNP_10	RNP	Spotted hyaena	23/06/2018 23:48
RNP_10	RNP	Spotted hyaena	23/06/2018 23:49
RNP_41	RNP	Leopard	23/06/2018 23:50
RNP_41	RNP	Leopard	23/06/2018 23:50
RNP_41	RNP	Leopard	23/06/2018 23:50
RNP_05	RNP	Spotted hyaena	24/06/2018 00:13
RNP_05	RNP	Spotted hyaena	24/06/2018 00:13
RNP_05	RNP	Spotted hyaena	24/06/2018 00:14
RNP_05	RNP	Spotted hyaena	24/06/2018 00:14
RNP_05	RNP	Spotted hyaena	24/06/2018 00:15
RNP_05	RNP	Spotted hyaena	24/06/2018 00:15
RNP_05	RNP	Spotted hyaena	24/06/2018 00:16
RNP_13	RNP	Spotted hyaena	24/06/2018 00:44
RNP_13	RNP	Spotted hyaena	24/06/2018 00:45
RNP_30	RNP	Spotted hyaena	24/06/2018 01:00
RNP_30	RNP	Spotted hyaena	24/06/2018 01:00
RNP_11	RNP	Spotted hyaena	24/06/2018 02:06
RNP_11	RNP	Spotted hyaena	24/06/2018 02:07
RNP_41	RNP	Spotted hyaena	24/06/2018 03:02
RNP_41	RNP	Spotted hyaena	24/06/2018 03:02
RNP_41	RNP	Spotted hyaena	24/06/2018 03:02
RNP_41	RNP	Spotted hyaena	24/06/2018 03:02
RNP_06	RNP	Spotted hyaena	24/06/2018 03:12
RNP_10	RNP	Spotted hyaena	24/06/2018 03:13
RNP_06	RNP	Spotted hyaena	24/06/2018 03:13
RNP_11	RNP	Spotted hyaena	24/06/2018 03:23
RNP_11	RNP	Spotted hyaena	24/06/2018 03:23
RNP_37	RNP	Spotted hyaena	24/06/2018 03:50
RNP_37	RNP	Spotted hyaena	24/06/2018 03:52
RNP_37	RNP	Spotted hyaena	24/06/2018 03:52
RNP_05	RNP	Spotted hyaena	24/06/2018 03:57
RNP_05	RNP	Spotted hyaena	24/06/2018 03:57
RNP_29	RNP	Spotted hyaena	24/06/2018 04:01
RNP_17	RNP	Spotted hyaena	24/06/2018 04:13
RNP_17	RNP	Spotted hyaena	24/06/2018 04:13
RNP_17	RNP	Spotted hyaena	24/06/2018 04:14
RNP_14	RNP	Lion	24/06/2018 04:53
RNP_14	RNP	Lion	24/06/2018 04:54
RNP_02	RNP	Spotted hyaena	24/06/2018 05:00
RNP_02	RNP	Spotted hyaena	24/06/2018 05:00
RNP_14	RNP	Spotted hyaena	24/06/2018 07:20
RNP_14	RNP	Spotted hyaena	24/06/2018 07:20
RNP_24	RNP	Leopard	24/06/2018 19:37
RNP_07	RNP	Spotted hyaena	24/06/2018 19:39
RNP_07	RNP	Spotted hyaena	24/06/2018 19:39
RNP_24	RNP	Leopard	24/06/2018 19:47
RNP_41	RNP	Spotted hyaena	24/06/2018 20:38
RNP_41	RNP	Spotted hyaena	24/06/2018 20:38
RNP_41	RNP	Spotted hyaena	24/06/2018 20:39
RNP_41	RNP	Spotted hyaena	24/06/2018 20:39
RNP_24	RNP	Leopard	24/06/2018 21:03
RNP_24	RNP	Leopard	24/06/2018 21:03
RNP_31	RNP	Spotted hyaena	24/06/2018 22:24
RNP_41	RNP	Spotted hyaena	24/06/2018 22:31
RNP_07	RNP	Leopard	24/06/2018 22:52
RNP_07	RNP	Leopard	24/06/2018 22:52
RNP_07	RNP	Spotted hyaena	24/06/2018 22:59
RNP_07	RNP	Spotted hyaena	24/06/2018 23:00
RNP_12	RNP	Spotted hyaena	24/06/2018 23:03
RNP_11	RNP	Spotted hyaena	24/06/2018 23:22
RNP_10	RNP	Lion	24/06/2018 23:23
RNP_10	RNP	Lion	24/06/2018 23:24
RNP_07	RNP	Leopard	24/06/2018 23:25
RNP_07	RNP	Leopard	24/06/2018 23:25
RNP_42	RNP	Spotted hyaena	24/06/2018 23:42
RNP_42	RNP	Spotted hyaena	24/06/2018 23:42
RNP_42	RNP	Spotted hyaena	24/06/2018 23:42
RNP_42	RNP	Spotted hyaena	24/06/2018 23:42
RNP_42	RNP	Spotted hyaena	24/06/2018 23:42
RNP_11	RNP	Spotted hyaena	25/06/2018 00:07
RNP_11	RNP	Spotted hyaena	25/06/2018 00:09
RNP_11	RNP	Spotted hyaena	25/06/2018 00:09
RNP_15	RNP	Spotted hyaena	25/06/2018 01:13
RNP_10	RNP	Spotted hyaena	25/06/2018 01:28
RNP_10	RNP	Spotted hyaena	25/06/2018 01:29
RNP_20	RNP	Spotted hyaena	25/06/2018 01:48
RNP_20	RNP	Spotted hyaena	25/06/2018 01:48
RNP_05	RNP	Spotted hyaena	25/06/2018 01:57
RNP_10	RNP	Spotted hyaena	25/06/2018 02:03
RNP_32	RNP	Spotted hyaena	25/06/2018 02:03
RNP_10	RNP	Spotted hyaena	25/06/2018 02:04
RNP_32	RNP	Spotted hyaena	25/06/2018 02:04
RNP_38	RNP	Spotted hyaena	25/06/2018 03:05
RNP_38	RNP	Spotted hyaena	25/06/2018 03:05
RNP_09	RNP	Spotted hyaena	25/06/2018 03:45
RNP_09	RNP	Spotted hyaena	25/06/2018 03:45
RNP_08	RNP	Lion	25/06/2018 04:35
RNP_08	RNP	Lion	25/06/2018 04:35
RNP_08	RNP	Lion	25/06/2018 04:36
RNP_08	RNP	Lion	25/06/2018 04:37
RNP_37	RNP	Spotted hyaena	25/06/2018 05:00
RNP_10	RNP	Lion	25/06/2018 05:25
RNP_10	RNP	Lion	25/06/2018 05:26
RNP_16	RNP	Spotted hyaena	25/06/2018 05:40
RNP_16	RNP	Spotted hyaena	25/06/2018 05:41
RNP_37	RNP	Spotted hyaena	25/06/2018 06:15
RNP_37	RNP	Spotted hyaena	25/06/2018 06:17
RNP_28	RNP	Spotted hyaena	25/06/2018 06:29
RNP_28	RNP	Spotted hyaena	25/06/2018 06:30
RNP_11	RNP	Spotted hyaena	25/06/2018 07:45
RNP_11	RNP	Spotted hyaena	25/06/2018 07:45
RNP_25	RNP	Lion	25/06/2018 07:49
RNP_25	RNP	Lion	25/06/2018 07:49
RNP_43	RNP	Leopard	25/06/2018 08:51
RNP_43	RNP	Leopard	25/06/2018 08:51
RNP_43	RNP	Leopard	25/06/2018 08:51
RNP_43	RNP	Leopard	25/06/2018 08:51
RNP_30	RNP	Lion	25/06/2018 14:43
RNP_30	RNP	Lion	25/06/2018 14:43
RNP_33	RNP	Spotted hyaena	25/06/2018 19:27
RNP_33	RNP	Spotted hyaena	25/06/2018 19:27
RNP_33	RNP	Spotted hyaena	25/06/2018 19:27
RNP_33	RNP	Spotted hyaena	25/06/2018 19:28
RNP_38	RNP	Spotted hyaena	25/06/2018 19:51
RNP_38	RNP	Spotted hyaena	25/06/2018 19:51
RNP_04	RNP	Spotted hyaena	25/06/2018 20:11
RNP_04	RNP	Spotted hyaena	25/06/2018 20:11
RNP_30	RNP	Leopard	25/06/2018 20:48
RNP_14	RNP	Lion	25/06/2018 21:39
RNP_14	RNP	Lion	25/06/2018 21:39
RNP_01	RNP	Lion	25/06/2018 21:41
RNP_01	RNP	Lion	25/06/2018 21:41
RNP_01	RNP	Lion	25/06/2018 21:41
RNP_01	RNP	Lion	25/06/2018 21:42
RNP_28	RNP	Spotted hyaena	25/06/2018 21:42
RNP_01	RNP	Lion	25/06/2018 21:43
RNP_01	RNP	Lion	25/06/2018 21:43
RNP_28	RNP	Spotted hyaena	25/06/2018 21:43
RNP_10	RNP	Spotted hyaena	25/06/2018 22:13
RNP_10	RNP	Spotted hyaena	25/06/2018 22:14
RNP_37	RNP	Spotted hyaena	25/06/2018 23:10
RNP_37	RNP	Spotted hyaena	25/06/2018 23:11
RNP_10	RNP	Spotted hyaena	25/06/2018 23:39
RNP_10	RNP	Spotted hyaena	25/06/2018 23:40
RNP_23	RNP	Lion	26/06/2018 00:13
RNP_23	RNP	Lion	26/06/2018 00:14
RNP_05	RNP	Spotted hyaena	26/06/2018 01:00
RNP_05	RNP	Spotted hyaena	26/06/2018 01:01
RNP_17	RNP	Spotted hyaena	26/06/2018 01:04
RNP_17	RNP	Spotted hyaena	26/06/2018 01:05
RNP_17	RNP	Spotted hyaena	26/06/2018 01:11
RNP_17	RNP	Spotted hyaena	26/06/2018 01:12
RNP_17	RNP	Spotted hyaena	26/06/2018 01:13
RNP_17	RNP	Spotted hyaena	26/06/2018 01:14
RNP_17	RNP	Spotted hyaena	26/06/2018 01:22
RNP_17	RNP	Spotted hyaena	26/06/2018 01:23
RNP_04	RNP	Spotted hyaena	26/06/2018 01:28
RNP_04	RNP	Spotted hyaena	26/06/2018 01:29
RNP_10	RNP	Spotted hyaena	26/06/2018 01:45
RNP_27	RNP	Lion	26/06/2018 01:48
RNP_27	RNP	Lion	26/06/2018 01:49
RNP_17	RNP	Spotted hyaena	26/06/2018 02:01
RNP_07	RNP	Spotted hyaena	26/06/2018 02:50
RNP_07	RNP	Spotted hyaena	26/06/2018 02:51
RNP_43	RNP	Spotted hyaena	26/06/2018 03:11
RNP_43	RNP	Spotted hyaena	26/06/2018 03:11
RNP_43	RNP	Spotted hyaena	26/06/2018 03:11
RNP_24	RNP	Spotted hyaena	26/06/2018 03:54
RNP_24	RNP	Spotted hyaena	26/06/2018 03:54
RNP_31	RNP	Spotted hyaena	26/06/2018 03:59
RNP_31	RNP	Spotted hyaena	26/06/2018 03:59
RNP_43	RNP	Spotted hyaena	26/06/2018 04:09
RNP_43	RNP	Spotted hyaena	26/06/2018 04:09
RNP_43	RNP	Spotted hyaena	26/06/2018 04:09
RNP_27	RNP	Spotted hyaena	26/06/2018 04:18
RNP_18	RNP	Spotted hyaena	26/06/2018 04:31
RNP_18	RNP	Spotted hyaena	26/06/2018 04:32
RNP_18	RNP	Spotted hyaena	26/06/2018 04:32
RNP_18	RNP	Spotted hyaena	26/06/2018 04:32
RNP_18	RNP	Spotted hyaena	26/06/2018 04:36
RNP_16	RNP	Spotted hyaena	26/06/2018 04:47
RNP_16	RNP	Spotted hyaena	26/06/2018 04:48
RNP_17	RNP	Spotted hyaena	26/06/2018 05:28
RNP_17	RNP	Spotted hyaena	26/06/2018 05:28
RNP_17	RNP	Spotted hyaena	26/06/2018 05:51
RNP_17	RNP	Spotted hyaena	26/06/2018 05:51
RNP_17	RNP	Spotted hyaena	26/06/2018 06:23
RNP_20	RNP	Spotted hyaena	26/06/2018 19:10
RNP_20	RNP	Spotted hyaena	26/06/2018 19:11
RNP_41	RNP	Leopard	26/06/2018 19:36
RNP_41	RNP	Leopard	26/06/2018 19:36
RNP_16	RNP	Spotted hyaena	26/06/2018 19:36
RNP_16	RNP	Spotted hyaena	26/06/2018 19:37
RNP_17	RNP	Spotted hyaena	26/06/2018 20:04
RNP_11	RNP	Spotted hyaena	26/06/2018 20:12
RNP_11	RNP	Spotted hyaena	26/06/2018 20:12
RNP_01	RNP	Spotted hyaena	26/06/2018 20:17
RNP_01	RNP	Spotted hyaena	26/06/2018 20:18
RNP_03	RNP	Spotted hyaena	26/06/2018 20:18
RNP_03	RNP	Spotted hyaena	26/06/2018 20:20
RNP_01	RNP	Spotted hyaena	26/06/2018 20:32
RNP_01	RNP	Spotted hyaena	26/06/2018 20:33
RNP_16	RNP	Spotted hyaena	26/06/2018 20:36
RNP_16	RNP	Spotted hyaena	26/06/2018 20:37
RNP_03	RNP	Spotted hyaena	26/06/2018 20:39
RNP_03	RNP	Spotted hyaena	26/06/2018 20:40
RNP_21	RNP	Spotted hyaena	26/06/2018 20:44
RNP_21	RNP	Spotted hyaena	26/06/2018 20:44
RNP_04	RNP	Spotted hyaena	26/06/2018 20:59
RNP_04	RNP	Spotted hyaena	26/06/2018 21:00
RNP_17	RNP	Spotted hyaena	26/06/2018 21:13
RNP_05	RNP	Spotted hyaena	26/06/2018 21:28
RNP_05	RNP	Spotted hyaena	26/06/2018 21:28
RNP_11	RNP	Spotted hyaena	26/06/2018 21:55
RNP_06	RNP	Spotted hyaena	26/06/2018 22:00
RNP_06	RNP	Spotted hyaena	26/06/2018 22:01
RNP_02	RNP	Lion	26/06/2018 22:25
RNP_02	RNP	Lion	26/06/2018 22:25
RNP_02	RNP	Lion	26/06/2018 22:25
RNP_02	RNP	Lion	26/06/2018 22:25
RNP_04	RNP	Spotted hyaena	26/06/2018 22:29
RNP_04	RNP	Spotted hyaena	26/06/2018 22:29
RNP_13	RNP	Spotted hyaena	26/06/2018 22:40
RNP_13	RNP	Spotted hyaena	26/06/2018 22:41
RNP_01	RNP	Lion	26/06/2018 23:08
RNP_01	RNP	Lion	26/06/2018 23:08
RNP_04	RNP	Spotted hyaena	26/06/2018 23:10
RNP_04	RNP	Spotted hyaena	26/06/2018 23:10
RNP_14	RNP	Lion	26/06/2018 23:47
RNP_03	RNP	Spotted hyaena	26/06/2018 23:47
RNP_14	RNP	Lion	26/06/2018 23:48
RNP_03	RNP	Spotted hyaena	26/06/2018 23:48
RNP_06	RNP	Spotted hyaena	27/06/2018 00:41
RNP_06	RNP	Spotted hyaena	27/06/2018 00:43
RNP_06	RNP	Spotted hyaena	27/06/2018 00:43
RNP_06	RNP	Spotted hyaena	27/06/2018 00:43
RNP_06	RNP	Spotted hyaena	27/06/2018 00:43
RNP_06	RNP	Spotted hyaena	27/06/2018 00:44
RNP_06	RNP	Spotted hyaena	27/06/2018 00:44
RNP_06	RNP	Spotted hyaena	27/06/2018 00:44
RNP_37	RNP	Spotted hyaena	27/06/2018 00:49
RNP_37	RNP	Spotted hyaena	27/06/2018 00:50
RNP_13	RNP	Lion	27/06/2018 01:33
RNP_13	RNP	Lion	27/06/2018 01:34
RNP_22	RNP	Spotted hyaena	27/06/2018 01:47
RNP_28	RNP	Leopard	27/06/2018 01:48
RNP_22	RNP	Spotted hyaena	27/06/2018 01:48
RNP_28	RNP	Leopard	27/06/2018 01:49
RNP_09	RNP	Leopard	27/06/2018 01:52
RNP_09	RNP	Leopard	27/06/2018 01:52
RNP_36	RNP	Spotted hyaena	27/06/2018 01:54
RNP_39	RNP	Spotted hyaena	27/06/2018 02:19
RNP_39	RNP	Spotted hyaena	27/06/2018 02:20
RNP_38	RNP	Leopard	27/06/2018 02:49
RNP_06	RNP	Spotted hyaena	27/06/2018 02:53
RNP_06	RNP	Spotted hyaena	27/06/2018 02:53
RNP_06	RNP	Spotted hyaena	27/06/2018 02:54
RNP_05	RNP	Spotted hyaena	27/06/2018 02:56
RNP_05	RNP	Spotted hyaena	27/06/2018 02:56
RNP_06	RNP	Spotted hyaena	27/06/2018 03:19
RNP_06	RNP	Spotted hyaena	27/06/2018 03:19
RNP_06	RNP	Spotted hyaena	27/06/2018 03:20
RNP_32	RNP	Spotted hyaena	27/06/2018 04:27
RNP_32	RNP	Spotted hyaena	27/06/2018 04:27
RNP_08	RNP	Leopard	27/06/2018 04:47
RNP_39	RNP	Spotted hyaena	27/06/2018 05:13
RNP_39	RNP	Spotted hyaena	27/06/2018 05:13
RNP_39	RNP	Spotted hyaena	27/06/2018 05:14
RNP_39	RNP	Spotted hyaena	27/06/2018 05:14
RNP_14	RNP	Lion	27/06/2018 05:31
RNP_14	RNP	Lion	27/06/2018 05:32
RNP_14	RNP	Lion	27/06/2018 05:33
RNP_14	RNP	Lion	27/06/2018 06:09
RNP_14	RNP	Lion	27/06/2018 06:12
RNP_29	RNP	Spotted hyaena	27/06/2018 06:16
RNP_14	RNP	Lion	27/06/2018 06:33
RNP_14	RNP	Lion	27/06/2018 06:35
RNP_28	RNP	Spotted hyaena	27/06/2018 08:15
RNP_16	RNP	Leopard	27/06/2018 09:47
RNP_30	RNP	Leopard	27/06/2018 18:21
RNP_03	RNP	Spotted hyaena	27/06/2018 19:09
RNP_03	RNP	Spotted hyaena	27/06/2018 19:11
RNP_06	RNP	Spotted hyaena	27/06/2018 19:37
RNP_28	RNP	Spotted hyaena	27/06/2018 19:42
RNP_28	RNP	Spotted hyaena	27/06/2018 19:43
RNP_28	RNP	Spotted hyaena	27/06/2018 19:47
RNP_28	RNP	Spotted hyaena	27/06/2018 19:48
RNP_17	RNP	Spotted hyaena	27/06/2018 19:50
RNP_17	RNP	Spotted hyaena	27/06/2018 19:51
RNP_15	RNP	Leopard	27/06/2018 20:14
RNP_09	RNP	Spotted hyaena	27/06/2018 20:41
RNP_01	RNP	Spotted hyaena	27/06/2018 21:00
RNP_01	RNP	Spotted hyaena	27/06/2018 21:00
RNP_41	RNP	Lion	27/06/2018 21:16
RNP_16	RNP	Spotted hyaena	27/06/2018 21:18
RNP_16	RNP	Spotted hyaena	27/06/2018 21:19
RNP_09	RNP	Spotted hyaena	27/06/2018 21:21
RNP_27	RNP	Spotted hyaena	27/06/2018 21:25
RNP_27	RNP	Spotted hyaena	27/06/2018 21:26
RNP_02	RNP	Spotted hyaena	27/06/2018 21:54
RNP_02	RNP	Spotted hyaena	27/06/2018 21:55
RNP_02	RNP	Spotted hyaena	27/06/2018 21:55
RNP_02	RNP	Spotted hyaena	27/06/2018 21:55
RNP_20	RNP	Spotted hyaena	27/06/2018 22:05
RNP_20	RNP	Spotted hyaena	27/06/2018 22:06
RNP_38	RNP	Spotted hyaena	27/06/2018 22:21
RNP_38	RNP	Spotted hyaena	27/06/2018 22:22
RNP_26	RNP	Spotted hyaena	27/06/2018 22:41
RNP_26	RNP	Spotted hyaena	27/06/2018 22:41
RNP_04	RNP	Spotted hyaena	27/06/2018 23:24
RNP_04	RNP	Spotted hyaena	27/06/2018 23:25
RNP_21	RNP	Lion	28/06/2018 00:07
RNP_21	RNP	Lion	28/06/2018 00:08
RNP_21	RNP	Lion	28/06/2018 00:08
RNP_21	RNP	Lion	28/06/2018 00:09
RNP_21	RNP	Lion	28/06/2018 00:09
RNP_22	RNP	Spotted hyaena	28/06/2018 00:55
RNP_22	RNP	Spotted hyaena	28/06/2018 00:56
RNP_27	RNP	Lion	28/06/2018 01:08
RNP_27	RNP	Lion	28/06/2018 01:09
RNP_27	RNP	Lion	28/06/2018 01:09
RNP_27	RNP	Lion	28/06/2018 01:09
RNP_27	RNP	Lion	28/06/2018 01:09
RNP_27	RNP	Lion	28/06/2018 01:10
RNP_27	RNP	Lion	28/06/2018 01:11
RNP_27	RNP	Lion	28/06/2018 01:12
RNP_09	RNP	Spotted hyaena	28/06/2018 01:22
RNP_09	RNP	Spotted hyaena	28/06/2018 01:22
RNP_07	RNP	Leopard	28/06/2018 02:20
RNP_07	RNP	Leopard	28/06/2018 02:20
CCT_MAK_CCT-17-11	CCT	Spotted hyaena	28/06/2018 02:31
CCT_MAK_CCT-17-11	CCT	Spotted hyaena	28/06/2018 02:31
CCT_MAK_CCT-17-11	CCT	Spotted hyaena	28/06/2018 02:31
CCT_MAK_CCT-17-11	CCT	Spotted hyaena	28/06/2018 02:31
CCT_MAK_CCT-17-11	CCT	Spotted hyaena	28/06/2018 02:31
RNP_03	RNP	Spotted hyaena	28/06/2018 03:26
RNP_06	RNP	Leopard	28/06/2018 03:38
RNP_06	RNP	Leopard	28/06/2018 03:38
RNP_04	RNP	Spotted hyaena	28/06/2018 03:45
RNP_04	RNP	Spotted hyaena	28/06/2018 03:45
RNP_05	RNP	Spotted hyaena	28/06/2018 04:11
RNP_05	RNP	Spotted hyaena	28/06/2018 04:11
RNP_31	RNP	Spotted hyaena	28/06/2018 04:16
RNP_02	RNP	Lion	28/06/2018 04:19
RNP_02	RNP	Lion	28/06/2018 04:19
RNP_02	RNP	Lion	28/06/2018 04:19
RNP_02	RNP	Lion	28/06/2018 04:20
RNP_02	RNP	Lion	28/06/2018 04:20
RNP_02	RNP	Lion	28/06/2018 04:21
RNP_38	RNP	Lion	28/06/2018 05:19
RNP_38	RNP	Lion	28/06/2018 05:19
RNP_38	RNP	Lion	28/06/2018 06:12
RNP_38	RNP	Lion	28/06/2018 06:13
RNP_09	RNP	Spotted hyaena	28/06/2018 20:06
RNP_09	RNP	Spotted hyaena	28/06/2018 20:06
RNP_21	RNP	Spotted hyaena	28/06/2018 20:11
RNP_21	RNP	Spotted hyaena	28/06/2018 20:11
RNP_09	RNP	Spotted hyaena	28/06/2018 20:13
RNP_09	RNP	Spotted hyaena	28/06/2018 20:14
RNP_17	RNP	Spotted hyaena	28/06/2018 20:48
RNP_17	RNP	Spotted hyaena	28/06/2018 20:49
RNP_37	RNP	Spotted hyaena	28/06/2018 21:33
RNP_37	RNP	Spotted hyaena	28/06/2018 21:35
RNP_13	RNP	Spotted hyaena	28/06/2018 22:53
RNP_13	RNP	Spotted hyaena	28/06/2018 22:54
RNP_43	RNP	Spotted hyaena	29/06/2018 00:59
RNP_43	RNP	Spotted hyaena	29/06/2018 00:59
RNP_43	RNP	Spotted hyaena	29/06/2018 00:59
RNP_11	RNP	Spotted hyaena	29/06/2018 01:04
RNP_05	RNP	Spotted hyaena	29/06/2018 01:28
RNP_05	RNP	Spotted hyaena	29/06/2018 01:28
RNP_05	RNP	Spotted hyaena	29/06/2018 01:29
RNP_05	RNP	Spotted hyaena	29/06/2018 01:30
RNP_43	RNP	Spotted hyaena	29/06/2018 01:31
RNP_43	RNP	Spotted hyaena	29/06/2018 01:31
RNP_43	RNP	Spotted hyaena	29/06/2018 01:31
RNP_43	RNP	Spotted hyaena	29/06/2018 01:31
RNP_04	RNP	Spotted hyaena	29/06/2018 01:42
RNP_04	RNP	Spotted hyaena	29/06/2018 01:43
RNP_10	RNP	Spotted hyaena	29/06/2018 01:51
RNP_10	RNP	Spotted hyaena	29/06/2018 01:52
RNP_18	RNP	Spotted hyaena	29/06/2018 02:25
RNP_18	RNP	Spotted hyaena	29/06/2018 02:26
RNP_29	RNP	Spotted hyaena	29/06/2018 03:01
RNP_16	RNP	Spotted hyaena	29/06/2018 03:43
RNP_16	RNP	Spotted hyaena	29/06/2018 03:44
RNP_11	RNP	Spotted hyaena	29/06/2018 04:21
RNP_11	RNP	Spotted hyaena	29/06/2018 04:21
RNP_11	RNP	Spotted hyaena	29/06/2018 04:56
RNP_11	RNP	Spotted hyaena	29/06/2018 04:56
RNP_14	RNP	Spotted hyaena	29/06/2018 05:51
RNP_14	RNP	Spotted hyaena	29/06/2018 05:52
RNP_29	RNP	Spotted hyaena	29/06/2018 19:04
RNP_17	RNP	Spotted hyaena	29/06/2018 19:15
RNP_17	RNP	Spotted hyaena	29/06/2018 19:17
RNP_17	RNP	Spotted hyaena	29/06/2018 19:17
RNP_04	RNP	Spotted hyaena	29/06/2018 19:58
RNP_04	RNP	Spotted hyaena	29/06/2018 19:58
RNP_23	RNP	Spotted hyaena	29/06/2018 20:03
RNP_23	RNP	Spotted hyaena	29/06/2018 20:04
RNP_05	RNP	Spotted hyaena	29/06/2018 20:34
RNP_05	RNP	Spotted hyaena	29/06/2018 20:34
RNP_24	RNP	Spotted hyaena	29/06/2018 21:11
RNP_24	RNP	Spotted hyaena	29/06/2018 21:11
RNP_41	RNP	Spotted hyaena	29/06/2018 21:22
RNP_19	RNP	Spotted hyaena	29/06/2018 22:12
RNP_16	RNP	Spotted hyaena	29/06/2018 22:53
RNP_16	RNP	Spotted hyaena	29/06/2018 22:54
RNP_10	RNP	Spotted hyaena	29/06/2018 23:26
RNP_10	RNP	Spotted hyaena	29/06/2018 23:27
RNP_01	RNP	Spotted hyaena	29/06/2018 23:55
RNP_01	RNP	Spotted hyaena	29/06/2018 23:55
RNP_02	RNP	Spotted hyaena	30/06/2018 00:34
RNP_02	RNP	Spotted hyaena	30/06/2018 00:35
RNP_10	RNP	Spotted hyaena	30/06/2018 00:52
RNP_10	RNP	Spotted hyaena	30/06/2018 00:53
RNP_05	RNP	Spotted hyaena	30/06/2018 02:47
RNP_05	RNP	Spotted hyaena	30/06/2018 02:47
RNP_12	RNP	Spotted hyaena	30/06/2018 03:10
CCT_MAF_CCT-17-12	CCT	Spotted hyaena	30/06/2018 03:33
CCT_MAF_CCT-17-12	CCT	Spotted hyaena	30/06/2018 03:33
CCT_MAF_CCT-17-12	CCT	Spotted hyaena	30/06/2018 03:33
RNP_05	RNP	Leopard	30/06/2018 04:10
RNP_05	RNP	Leopard	30/06/2018 04:10
RNP_38	RNP	Spotted hyaena	30/06/2018 04:13
RNP_38	RNP	Spotted hyaena	30/06/2018 04:13
RNP_38	RNP	Spotted hyaena	30/06/2018 04:14
RNP_38	RNP	Spotted hyaena	30/06/2018 04:14
RNP_42	RNP	Spotted hyaena	30/06/2018 04:30
RNP_42	RNP	Spotted hyaena	30/06/2018 04:30
RNP_42	RNP	Spotted hyaena	30/06/2018 04:30
RNP_42	RNP	Spotted hyaena	30/06/2018 04:30
RNP_42	RNP	Spotted hyaena	30/06/2018 04:30
RNP_17	RNP	Spotted hyaena	30/06/2018 04:36
RNP_17	RNP	Spotted hyaena	30/06/2018 04:37
CCT_MAH_CCT-17-18	CCT	Leopard	30/06/2018 04:59
RNP_18	RNP	Spotted hyaena	30/06/2018 06:35
RNP_22	RNP	Spotted hyaena	30/06/2018 06:44
RNP_08	RNP	Spotted hyaena	30/06/2018 06:44
RNP_08	RNP	Spotted hyaena	30/06/2018 06:44
RNP_25	RNP	Spotted hyaena	30/06/2018 08:00
RNP_38	RNP	Lion	30/06/2018 14:59
RNP_38	RNP	Lion	30/06/2018 14:59
RNP_38	RNP	Lion	30/06/2018 14:59
RNP_38	RNP	Lion	30/06/2018 15:00
RNP_19	RNP	Spotted hyaena	30/06/2018 19:33
RNP_01	RNP	Lion	30/06/2018 20:32
RNP_01	RNP	Lion	30/06/2018 20:32
RNP_42	RNP	Spotted hyaena	30/06/2018 21:20
RNP_16	RNP	Spotted hyaena	30/06/2018 22:10
RNP_16	RNP	Spotted hyaena	30/06/2018 22:11
RNP_01	RNP	Spotted hyaena	30/06/2018 22:32
RNP_01	RNP	Spotted hyaena	30/06/2018 22:33
RNP_02	RNP	Spotted hyaena	30/06/2018 23:02
RNP_02	RNP	Spotted hyaena	30/06/2018 23:02
RNP_39	RNP	Leopard	30/06/2018 23:39
RNP_39	RNP	Leopard	30/06/2018 23:39
RNP_19	RNP	Spotted hyaena	01/07/2018 00:00
RNP_19	RNP	Spotted hyaena	01/07/2018 00:00
RNP_38	RNP	Spotted hyaena	01/07/2018 00:25
RNP_38	RNP	Spotted hyaena	01/07/2018 00:26
RNP_01	RNP	Spotted hyaena	01/07/2018 00:55
RNP_01	RNP	Spotted hyaena	01/07/2018 00:56
RNP_02	RNP	Spotted hyaena	01/07/2018 01:00
RNP_43	RNP	Spotted hyaena	01/07/2018 01:03
RNP_43	RNP	Spotted hyaena	01/07/2018 01:03
RNP_10	RNP	Spotted hyaena	01/07/2018 01:29
RNP_10	RNP	Spotted hyaena	01/07/2018 01:30
RNP_10	RNP	Spotted hyaena	01/07/2018 01:44
RNP_10	RNP	Spotted hyaena	01/07/2018 01:45
RNP_02	RNP	Spotted hyaena	01/07/2018 02:11
RNP_02	RNP	Spotted hyaena	01/07/2018 02:11
RNP_01	RNP	Spotted hyaena	01/07/2018 02:26
RNP_01	RNP	Spotted hyaena	01/07/2018 02:26
RNP_02	RNP	Spotted hyaena	01/07/2018 03:09
RNP_02	RNP	Spotted hyaena	01/07/2018 03:09
RNP_02	RNP	Spotted hyaena	01/07/2018 03:11
RNP_39	RNP	Spotted hyaena	01/07/2018 03:42
RNP_39	RNP	Spotted hyaena	01/07/2018 03:42
RNP_27	RNP	Spotted hyaena	01/07/2018 04:57
RNP_27	RNP	Spotted hyaena	01/07/2018 04:58
RNP_04	RNP	Leopard	01/07/2018 05:09
RNP_04	RNP	Leopard	01/07/2018 05:09
RNP_10	RNP	Leopard	01/07/2018 05:54
RNP_10	RNP	Leopard	01/07/2018 05:55
RNP_31	RNP	Spotted hyaena	01/07/2018 06:12
RNP_21	RNP	Spotted hyaena	01/07/2018 06:21
RNP_21	RNP	Spotted hyaena	01/07/2018 06:21
RNP_27	RNP	Lion	01/07/2018 06:32
RNP_27	RNP	Lion	01/07/2018 06:33
RNP_27	RNP	Lion	01/07/2018 06:33
RNP_27	RNP	Lion	01/07/2018 06:33
RNP_27	RNP	Lion	01/07/2018 06:34
RNP_27	RNP	Lion	01/07/2018 06:38
RNP_17	RNP	Lion	01/07/2018 06:38
RNP_17	RNP	Lion	01/07/2018 06:38
RNP_27	RNP	Lion	01/07/2018 06:38
RNP_27	RNP	Lion	01/07/2018 06:38
RNP_27	RNP	Lion	01/07/2018 06:39
RNP_14	RNP	Spotted hyaena	01/07/2018 19:13
RNP_14	RNP	Spotted hyaena	01/07/2018 19:14
RNP_19	RNP	Lion	01/07/2018 19:25
RNP_19	RNP	Lion	01/07/2018 19:26
RNP_19	RNP	Lion	01/07/2018 19:26
RNP_19	RNP	Lion	01/07/2018 19:27
RNP_19	RNP	Lion	01/07/2018 19:27
RNP_20	RNP	Spotted hyaena	01/07/2018 19:27
RNP_20	RNP	Spotted hyaena	01/07/2018 19:27
RNP_43	RNP	Leopard	01/07/2018 19:33
CCT_ISE_CCT-17-37	CCT	Lion	01/07/2018 19:53
RNP_19	RNP	Lion	01/07/2018 20:05
RNP_19	RNP	Lion	01/07/2018 20:05
CCT_MAH_CCT-17-19	CCT	Spotted hyaena	01/07/2018 20:28
CCT_MAH_CCT-17-19	CCT	Spotted hyaena	01/07/2018 20:32
RNP_40	RNP	Spotted hyaena	01/07/2018 20:41
RNP_40	RNP	Spotted hyaena	01/07/2018 20:42
CCT_IDO_CCT-17-02	CCT	Spotted hyaena	01/07/2018 21:26
CCT_IDO_CCT-17-02	CCT	Spotted hyaena	01/07/2018 21:26
RNP_19	RNP	Spotted hyaena	01/07/2018 21:56
RNP_38	RNP	Spotted hyaena	01/07/2018 22:03
RNP_38	RNP	Spotted hyaena	01/07/2018 22:03
RNP_16	RNP	Spotted hyaena	01/07/2018 22:21
RNP_16	RNP	Spotted hyaena	01/07/2018 22:21
RNP_20	RNP	Spotted hyaena	01/07/2018 22:24
RNP_20	RNP	Spotted hyaena	01/07/2018 22:24
RNP_38	RNP	Lion	01/07/2018 22:33
RNP_38	RNP	Lion	01/07/2018 22:34
RNP_38	RNP	Lion	01/07/2018 22:34
RNP_23	RNP	Spotted hyaena	01/07/2018 23:34
RNP_23	RNP	Spotted hyaena	01/07/2018 23:34
RNP_38	RNP	Lion	01/07/2018 23:37
RNP_38	RNP	Lion	01/07/2018 23:37
RNP_09	RNP	Spotted hyaena	01/07/2018 23:40
RNP_09	RNP	Spotted hyaena	01/07/2018 23:40
RNP_11	RNP	Spotted hyaena	01/07/2018 23:41
RNP_18	RNP	Spotted hyaena	02/07/2018 02:21
RNP_18	RNP	Spotted hyaena	02/07/2018 02:22
RNP_08	RNP	Leopard	02/07/2018 02:31
RNP_05	RNP	Spotted hyaena	02/07/2018 02:50
RNP_18	RNP	Spotted hyaena	02/07/2018 02:54
RNP_04	RNP	Spotted hyaena	02/07/2018 03:15
RNP_04	RNP	Spotted hyaena	02/07/2018 03:15
RNP_45	RNP	Spotted hyaena	02/07/2018 03:18
RNP_45	RNP	Spotted hyaena	02/07/2018 03:19
RNP_21	RNP	Spotted hyaena	02/07/2018 03:40
RNP_21	RNP	Spotted hyaena	02/07/2018 03:40
RNP_11	RNP	Spotted hyaena	02/07/2018 03:46
RNP_38	RNP	Lion	02/07/2018 03:49
RNP_38	RNP	Lion	02/07/2018 03:49
RNP_22	RNP	Spotted hyaena	02/07/2018 04:30
RNP_22	RNP	Spotted hyaena	02/07/2018 04:31
RNP_40	RNP	Spotted hyaena	02/07/2018 05:58
RNP_40	RNP	Spotted hyaena	02/07/2018 05:59
RNP_08	RNP	Spotted hyaena	02/07/2018 05:59
RNP_08	RNP	Spotted hyaena	02/07/2018 05:59
RNP_27	RNP	Spotted hyaena	02/07/2018 05:59
RNP_27	RNP	Spotted hyaena	02/07/2018 06:00
RNP_19	RNP	Spotted hyaena	02/07/2018 06:35
RNP_39	RNP	Leopard	02/07/2018 19:16
RNP_24	RNP	Spotted hyaena	02/07/2018 19:24
RNP_26	RNP	Spotted hyaena	02/07/2018 19:24
RNP_26	RNP	Spotted hyaena	02/07/2018 19:24
RNP_24	RNP	Spotted hyaena	02/07/2018 19:24
RNP_14	RNP	Leopard	02/07/2018 19:29
RNP_14	RNP	Leopard	02/07/2018 19:29
RNP_11	RNP	Spotted hyaena	02/07/2018 19:46
RNP_20	RNP	Spotted hyaena	02/07/2018 20:02
RNP_20	RNP	Spotted hyaena	02/07/2018 20:02
RNP_34	RNP	Spotted hyaena	02/07/2018 20:04
RNP_03	RNP	Lion	02/07/2018 20:33
RNP_03	RNP	Lion	02/07/2018 20:33
RNP_03	RNP	Lion	02/07/2018 20:34
RNP_03	RNP	Lion	02/07/2018 20:35
RNP_29	RNP	Spotted hyaena	02/07/2018 20:40
RNP_27	RNP	Spotted hyaena	02/07/2018 20:46
RNP_27	RNP	Spotted hyaena	02/07/2018 20:47
RNP_01	RNP	Spotted hyaena	02/07/2018 20:49
RNP_15	RNP	Spotted hyaena	02/07/2018 21:04
RNP_15	RNP	Spotted hyaena	02/07/2018 21:04
RNP_15	RNP	Spotted hyaena	02/07/2018 21:09
RNP_15	RNP	Spotted hyaena	02/07/2018 21:09
RNP_01	RNP	Spotted hyaena	02/07/2018 21:34
RNP_01	RNP	Spotted hyaena	02/07/2018 21:39
RNP_07	RNP	Leopard	02/07/2018 22:12
RNP_07	RNP	Leopard	02/07/2018 22:13
RNP_05	RNP	Spotted hyaena	02/07/2018 22:28
RNP_05	RNP	Spotted hyaena	02/07/2018 22:29
RNP_14	RNP	Lion	02/07/2018 22:59
RNP_14	RNP	Lion	02/07/2018 23:01
RNP_14	RNP	Lion	02/07/2018 23:01
RNP_14	RNP	Lion	02/07/2018 23:02
RNP_14	RNP	Spotted hyaena	02/07/2018 23:36
RNP_14	RNP	Spotted hyaena	02/07/2018 23:45
RNP_14	RNP	Spotted hyaena	02/07/2018 23:45
RNP_01	RNP	Lion	02/07/2018 23:46
RNP_01	RNP	Lion	02/07/2018 23:47
RNP_20	RNP	Lion	03/07/2018 00:00
RNP_20	RNP	Lion	03/07/2018 00:00
RNP_16	RNP	Spotted hyaena	03/07/2018 00:03
RNP_16	RNP	Spotted hyaena	03/07/2018 00:04
RNP_20	RNP	Lion	03/07/2018 00:06
RNP_20	RNP	Lion	03/07/2018 00:06
RNP_01	RNP	Lion	03/07/2018 00:18
RNP_01	RNP	Lion	03/07/2018 00:19
RNP_14	RNP	Spotted hyaena	03/07/2018 00:56
RNP_14	RNP	Spotted hyaena	03/07/2018 00:57
RNP_38	RNP	Lion	03/07/2018 01:16
RNP_38	RNP	Lion	03/07/2018 01:16
RNP_01	RNP	Spotted hyaena	03/07/2018 01:43
RNP_01	RNP	Spotted hyaena	03/07/2018 01:44
RNP_23	RNP	Lion	03/07/2018 02:19
RNP_23	RNP	Lion	03/07/2018 02:20
RNP_12	RNP	Spotted hyaena	03/07/2018 02:55
RNP_12	RNP	Spotted hyaena	03/07/2018 02:56
RNP_28	RNP	Leopard	03/07/2018 03:10
RNP_28	RNP	Leopard	03/07/2018 03:11
RNP_12	RNP	Spotted hyaena	03/07/2018 03:14
RNP_12	RNP	Spotted hyaena	03/07/2018 03:15
RNP_12	RNP	Spotted hyaena	03/07/2018 03:15
RNP_12	RNP	Spotted hyaena	03/07/2018 03:15
RNP_14	RNP	Spotted hyaena	03/07/2018 03:27
RNP_14	RNP	Spotted hyaena	03/07/2018 03:29
RNP_45	RNP	Spotted hyaena	03/07/2018 03:35
RNP_45	RNP	Spotted hyaena	03/07/2018 03:36
RNP_45	RNP	Spotted hyaena	03/07/2018 03:36
RNP_45	RNP	Spotted hyaena	03/07/2018 03:36
RNP_45	RNP	Spotted hyaena	03/07/2018 03:36
RNP_45	RNP	Spotted hyaena	03/07/2018 03:39
RNP_03	RNP	Spotted hyaena	03/07/2018 03:41
RNP_03	RNP	Spotted hyaena	03/07/2018 03:42
RNP_31	RNP	Lion	03/07/2018 03:46
RNP_31	RNP	Lion	03/07/2018 03:47
RNP_31	RNP	Lion	03/07/2018 03:48
RNP_31	RNP	Lion	03/07/2018 03:48
RNP_31	RNP	Lion	03/07/2018 03:48
RNP_31	RNP	Lion	03/07/2018 03:49
RNP_31	RNP	Lion	03/07/2018 03:50
RNP_31	RNP	Lion	03/07/2018 03:54
RNP_31	RNP	Lion	03/07/2018 03:56
RNP_31	RNP	Lion	03/07/2018 04:04
RNP_28	RNP	Spotted hyaena	03/07/2018 04:25
RNP_28	RNP	Spotted hyaena	03/07/2018 04:26
RNP_37	RNP	Spotted hyaena	03/07/2018 05:16
RNP_37	RNP	Spotted hyaena	03/07/2018 05:18
RNP_02	RNP	Lion	03/07/2018 06:32
RNP_02	RNP	Lion	03/07/2018 06:32
RNP_02	RNP	Lion	03/07/2018 06:32
RNP_02	RNP	Lion	03/07/2018 06:32
RNP_19	RNP	Spotted hyaena	03/07/2018 19:18
RNP_19	RNP	Spotted hyaena	03/07/2018 19:18
RNP_16	RNP	Spotted hyaena	03/07/2018 20:24
RNP_16	RNP	Spotted hyaena	03/07/2018 20:25
RNP_25	RNP	Spotted hyaena	03/07/2018 21:22
RNP_25	RNP	Spotted hyaena	03/07/2018 21:22
RNP_41	RNP	Spotted hyaena	03/07/2018 21:52
RNP_41	RNP	Spotted hyaena	03/07/2018 21:52
RNP_41	RNP	Spotted hyaena	03/07/2018 22:14
RNP_41	RNP	Spotted hyaena	03/07/2018 22:14
RNP_41	RNP	Spotted hyaena	03/07/2018 22:14
RNP_41	RNP	Spotted hyaena	03/07/2018 22:14
RNP_41	RNP	Spotted hyaena	03/07/2018 22:14
RNP_41	RNP	Spotted hyaena	03/07/2018 22:14
RNP_41	RNP	Spotted hyaena	03/07/2018 22:16
RNP_41	RNP	Spotted hyaena	03/07/2018 22:32
RNP_41	RNP	Spotted hyaena	03/07/2018 22:32
RNP_19	RNP	Spotted hyaena	03/07/2018 23:30
RNP_19	RNP	Spotted hyaena	03/07/2018 23:30
RNP_08	RNP	Spotted hyaena	04/07/2018 00:51
RNP_08	RNP	Spotted hyaena	04/07/2018 00:52
RNP_17	RNP	Spotted hyaena	04/07/2018 01:09
RNP_17	RNP	Spotted hyaena	04/07/2018 01:10
CCT_ISE_CCT-17-09	CCT	Spotted hyaena	04/07/2018 02:00
CCT_ISE_CCT-17-09	CCT	Spotted hyaena	04/07/2018 02:00
CCT_ISE_CCT-17-09	CCT	Spotted hyaena	04/07/2018 02:00
RNP_10	RNP	Spotted hyaena	04/07/2018 02:05
RNP_10	RNP	Spotted hyaena	04/07/2018 02:06
RNP_38	RNP	Spotted hyaena	04/07/2018 03:28
RNP_38	RNP	Spotted hyaena	04/07/2018 03:28
RNP_27	RNP	Spotted hyaena	04/07/2018 03:40
RNP_08	RNP	Spotted hyaena	04/07/2018 03:41
RNP_27	RNP	Spotted hyaena	04/07/2018 03:41
RNP_08	RNP	Spotted hyaena	04/07/2018 03:41
RNP_11	RNP	Spotted hyaena	04/07/2018 04:11
RNP_11	RNP	Spotted hyaena	04/07/2018 04:12
RNP_37	RNP	Spotted hyaena	04/07/2018 05:04
RNP_37	RNP	Spotted hyaena	04/07/2018 05:06
RNP_37	RNP	Spotted hyaena	04/07/2018 05:08
RNP_37	RNP	Spotted hyaena	04/07/2018 05:10
RNP_31	RNP	Spotted hyaena	04/07/2018 05:24
RNP_31	RNP	Spotted hyaena	04/07/2018 05:24
RNP_31	RNP	Spotted hyaena	04/07/2018 05:24
RNP_31	RNP	Spotted hyaena	04/07/2018 05:28
RNP_19	RNP	Leopard	04/07/2018 05:34
RNP_19	RNP	Leopard	04/07/2018 05:35
RNP_11	RNP	Lion	04/07/2018 06:24
RNP_11	RNP	Lion	04/07/2018 06:25
RNP_11	RNP	Lion	04/07/2018 06:25
RNP_11	RNP	Lion	04/07/2018 06:25
RNP_11	RNP	Lion	04/07/2018 06:26
RNP_11	RNP	Lion	04/07/2018 06:26
RNP_11	RNP	Lion	04/07/2018 06:27
RNP_11	RNP	Lion	04/07/2018 06:27
RNP_11	RNP	Lion	04/07/2018 06:27
RNP_43	RNP	Leopard	04/07/2018 07:24
RNP_43	RNP	Leopard	04/07/2018 07:24
RNP_43	RNP	Leopard	04/07/2018 07:24
RNP_07	RNP	Leopard	04/07/2018 19:27
RNP_07	RNP	Leopard	04/07/2018 19:28
RNP_04	RNP	Spotted hyaena	04/07/2018 19:32
RNP_04	RNP	Spotted hyaena	04/07/2018 19:33
RNP_40	RNP	Spotted hyaena	04/07/2018 19:34
RNP_40	RNP	Spotted hyaena	04/07/2018 19:34
RNP_40	RNP	Spotted hyaena	04/07/2018 19:34
RNP_06	RNP	Spotted hyaena	04/07/2018 19:50
RNP_06	RNP	Spotted hyaena	04/07/2018 19:50
RNP_05	RNP	Spotted hyaena	04/07/2018 20:03
RNP_05	RNP	Spotted hyaena	04/07/2018 20:03
RNP_16	RNP	Spotted hyaena	04/07/2018 20:05
RNP_16	RNP	Spotted hyaena	04/07/2018 20:06
RNP_15	RNP	Leopard	04/07/2018 20:33
RNP_15	RNP	Leopard	04/07/2018 20:33
RNP_06	RNP	Spotted hyaena	04/07/2018 20:40
RNP_06	RNP	Spotted hyaena	04/07/2018 20:41
RNP_20	RNP	Spotted hyaena	04/07/2018 21:12
RNP_28	RNP	Spotted hyaena	04/07/2018 21:21
RNP_10	RNP	Spotted hyaena	04/07/2018 21:55
RNP_10	RNP	Spotted hyaena	04/07/2018 21:57
RNP_10	RNP	Spotted hyaena	04/07/2018 21:58
RNP_10	RNP	Spotted hyaena	04/07/2018 22:32
RNP_10	RNP	Spotted hyaena	04/07/2018 22:34
RNP_10	RNP	Spotted hyaena	04/07/2018 22:41
RNP_10	RNP	Spotted hyaena	04/07/2018 22:42
RNP_11	RNP	Spotted hyaena	04/07/2018 23:04
RNP_38	RNP	Spotted hyaena	04/07/2018 23:04
RNP_38	RNP	Spotted hyaena	04/07/2018 23:05
RNP_05	RNP	Spotted hyaena	04/07/2018 23:11
RNP_04	RNP	Spotted hyaena	04/07/2018 23:40
RNP_04	RNP	Spotted hyaena	04/07/2018 23:41
RNP_45	RNP	Spotted hyaena	04/07/2018 23:52
RNP_45	RNP	Spotted hyaena	04/07/2018 23:53
RNP_09	RNP	Spotted hyaena	04/07/2018 23:56
RNP_09	RNP	Spotted hyaena	04/07/2018 23:56
RNP_09	RNP	Spotted hyaena	04/07/2018 23:57
CCT_MAG_CCT-17-17	CCT	Leopard	05/07/2018 00:11
CCT_MAG_CCT-17-17	CCT	Leopard	05/07/2018 00:11
CCT_MAG_CCT-17-17	CCT	Leopard	05/07/2018 00:11
CCT_MAG_CCT-17-17	CCT	Leopard	05/07/2018 00:11
CCT_MAG_CCT-17-17	CCT	Leopard	05/07/2018 00:11
RNP_12	RNP	Spotted hyaena	05/07/2018 00:24
RNP_12	RNP	Spotted hyaena	05/07/2018 00:24
RNP_42	RNP	Spotted hyaena	05/07/2018 00:41
RNP_42	RNP	Spotted hyaena	05/07/2018 00:41
RNP_23	RNP	Lion	05/07/2018 00:50
RNP_23	RNP	Lion	05/07/2018 00:51
RNP_14	RNP	Spotted hyaena	05/07/2018 01:36
RNP_14	RNP	Spotted hyaena	05/07/2018 01:36
RNP_12	RNP	Spotted hyaena	05/07/2018 02:32
RNP_22	RNP	Lion	05/07/2018 03:23
RNP_22	RNP	Lion	05/07/2018 03:24
RNP_22	RNP	Lion	05/07/2018 03:24
RNP_22	RNP	Lion	05/07/2018 03:25
RNP_22	RNP	Lion	05/07/2018 03:25
RNP_22	RNP	Lion	05/07/2018 03:26
RNP_22	RNP	Lion	05/07/2018 03:26
RNP_22	RNP	Lion	05/07/2018 03:26
RNP_22	RNP	Lion	05/07/2018 03:27
RNP_22	RNP	Lion	05/07/2018 03:27
RNP_22	RNP	Lion	05/07/2018 03:28
RNP_22	RNP	Lion	05/07/2018 03:28
RNP_22	RNP	Lion	05/07/2018 03:29
RNP_22	RNP	Lion	05/07/2018 03:29
RNP_22	RNP	Lion	05/07/2018 03:31
RNP_22	RNP	Lion	05/07/2018 03:32
RNP_22	RNP	Lion	05/07/2018 03:32
RNP_22	RNP	Lion	05/07/2018 03:33
RNP_22	RNP	Lion	05/07/2018 03:33
RNP_22	RNP	Lion	05/07/2018 03:34
RNP_27	RNP	Spotted hyaena	05/07/2018 03:39
RNP_27	RNP	Spotted hyaena	05/07/2018 03:39
RNP_22	RNP	Spotted hyaena	05/07/2018 03:49
RNP_22	RNP	Spotted hyaena	05/07/2018 03:50
RNP_13	RNP	Spotted hyaena	05/07/2018 04:19
RNP_13	RNP	Spotted hyaena	05/07/2018 04:19
RNP_27	RNP	Lion	05/07/2018 05:01
RNP_27	RNP	Lion	05/07/2018 05:01
RNP_06	RNP	Spotted hyaena	05/07/2018 05:03
RNP_06	RNP	Spotted hyaena	05/07/2018 05:04
RNP_22	RNP	Spotted hyaena	05/07/2018 05:25
RNP_22	RNP	Spotted hyaena	05/07/2018 05:26
RNP_22	RNP	Spotted hyaena	05/07/2018 05:26
RNP_22	RNP	Spotted hyaena	05/07/2018 05:26
RNP_22	RNP	Spotted hyaena	05/07/2018 05:27
RNP_16	RNP	Lion	05/07/2018 05:41
RNP_16	RNP	Lion	05/07/2018 05:42
RNP_14	RNP	Lion	05/07/2018 06:12
RNP_14	RNP	Lion	05/07/2018 06:15
RNP_20	RNP	Spotted hyaena	05/07/2018 07:15
RNP_36	RNP	Lion	05/07/2018 07:32
RNP_36	RNP	Lion	05/07/2018 07:32
RNP_01	RNP	Lion	05/07/2018 14:58
RNP_01	RNP	Lion	05/07/2018 14:59
RNP_41	RNP	Spotted hyaena	05/07/2018 20:20
RNP_41	RNP	Spotted hyaena	05/07/2018 20:20
RNP_41	RNP	Spotted hyaena	05/07/2018 20:20
RNP_29	RNP	Spotted hyaena	05/07/2018 20:21
RNP_11	RNP	Leopard	05/07/2018 20:35
RNP_08	RNP	Spotted hyaena	05/07/2018 20:35
RNP_08	RNP	Spotted hyaena	05/07/2018 20:36
RNP_20	RNP	Spotted hyaena	05/07/2018 21:09
RNP_20	RNP	Spotted hyaena	05/07/2018 21:09
RNP_22	RNP	Spotted hyaena	05/07/2018 21:35
RNP_22	RNP	Spotted hyaena	05/07/2018 21:36
RNP_17	RNP	Spotted hyaena	05/07/2018 22:46
RNP_17	RNP	Spotted hyaena	05/07/2018 22:46
RNP_41	RNP	Spotted hyaena	05/07/2018 23:12
RNP_41	RNP	Spotted hyaena	05/07/2018 23:12
CCT_MAH_CCT-17-19	CCT	Leopard	05/07/2018 23:14
RNP_24	RNP	Spotted hyaena	05/07/2018 23:15
RNP_24	RNP	Spotted hyaena	05/07/2018 23:16
RNP_15	RNP	Lion	05/07/2018 23:29
RNP_15	RNP	Lion	05/07/2018 23:30
RNP_09	RNP	Spotted hyaena	05/07/2018 23:52
RNP_09	RNP	Spotted hyaena	05/07/2018 23:52
RNP_09	RNP	Spotted hyaena	06/07/2018 00:10
RNP_01	RNP	Lion	06/07/2018 00:14
RNP_01	RNP	Lion	06/07/2018 00:14
RNP_17	RNP	Lion	06/07/2018 00:17
RNP_39	RNP	Spotted hyaena	06/07/2018 00:35
RNP_41	RNP	Leopard	06/07/2018 00:41
RNP_41	RNP	Leopard	06/07/2018 00:41
RNP_41	RNP	Leopard	06/07/2018 00:42
RNP_41	RNP	Leopard	06/07/2018 00:42
RNP_41	RNP	Leopard	06/07/2018 00:42
RNP_41	RNP	Leopard	06/07/2018 00:44
RNP_41	RNP	Leopard	06/07/2018 00:44
RNP_41	RNP	Leopard	06/07/2018 00:44
RNP_41	RNP	Leopard	06/07/2018 00:44
RNP_41	RNP	Leopard	06/07/2018 00:45
RNP_41	RNP	Leopard	06/07/2018 00:46
RNP_05	RNP	Spotted hyaena	06/07/2018 01:37
RNP_05	RNP	Spotted hyaena	06/07/2018 01:37
RNP_06	RNP	Spotted hyaena	06/07/2018 02:23
RNP_06	RNP	Spotted hyaena	06/07/2018 02:23
RNP_08	RNP	Lion	06/07/2018 02:31
RNP_08	RNP	Lion	06/07/2018 02:32
RNP_08	RNP	Lion	06/07/2018 02:32
RNP_08	RNP	Lion	06/07/2018 02:33
RNP_08	RNP	Lion	06/07/2018 02:33
RNP_08	RNP	Lion	06/07/2018 02:33
RNP_11	RNP	Spotted hyaena	06/07/2018 02:40
RNP_11	RNP	Spotted hyaena	06/07/2018 02:41
RNP_11	RNP	Spotted hyaena	06/07/2018 02:49
RNP_11	RNP	Spotted hyaena	06/07/2018 02:50
RNP_45	RNP	Spotted hyaena	06/07/2018 02:56
RNP_45	RNP	Spotted hyaena	06/07/2018 02:57
RNP_22	RNP	Spotted hyaena	06/07/2018 03:03
RNP_22	RNP	Spotted hyaena	06/07/2018 03:04
RNP_11	RNP	Spotted hyaena	06/07/2018 03:15
RNP_45	RNP	Spotted hyaena	06/07/2018 03:18
RNP_41	RNP	Spotted hyaena	06/07/2018 03:19
RNP_41	RNP	Spotted hyaena	06/07/2018 03:19
RNP_45	RNP	Spotted hyaena	06/07/2018 03:19
RNP_45	RNP	Spotted hyaena	06/07/2018 03:20
RNP_06	RNP	Spotted hyaena	06/07/2018 03:33
RNP_06	RNP	Spotted hyaena	06/07/2018 03:33
RNP_45	RNP	Spotted hyaena	06/07/2018 03:41
RNP_45	RNP	Spotted hyaena	06/07/2018 03:42
RNP_22	RNP	Spotted hyaena	06/07/2018 03:59
RNP_22	RNP	Spotted hyaena	06/07/2018 04:00
RNP_30	RNP	Spotted hyaena	06/07/2018 04:56
RNP_30	RNP	Spotted hyaena	06/07/2018 04:57
RNP_43	RNP	Leopard	06/07/2018 05:24
RNP_43	RNP	Leopard	06/07/2018 05:24
RNP_43	RNP	Leopard	06/07/2018 05:24
RNP_06	RNP	Leopard	06/07/2018 06:08
RNP_06	RNP	Leopard	06/07/2018 06:08
RNP_41	RNP	Spotted hyaena	06/07/2018 19:10
RNP_23	RNP	Spotted hyaena	06/07/2018 19:18
RNP_23	RNP	Spotted hyaena	06/07/2018 19:19
RNP_43	RNP	Spotted hyaena	06/07/2018 19:31
RNP_43	RNP	Spotted hyaena	06/07/2018 19:31
RNP_43	RNP	Spotted hyaena	06/07/2018 19:31
RNP_10	RNP	Spotted hyaena	06/07/2018 19:34
RNP_10	RNP	Spotted hyaena	06/07/2018 19:35
RNP_21	RNP	Spotted hyaena	06/07/2018 19:39
RNP_10	RNP	Spotted hyaena	06/07/2018 19:53
RNP_10	RNP	Spotted hyaena	06/07/2018 19:55
RNP_02	RNP	Spotted hyaena	06/07/2018 20:54
RNP_02	RNP	Spotted hyaena	06/07/2018 20:54
RNP_08	RNP	Spotted hyaena	06/07/2018 21:18
RNP_08	RNP	Spotted hyaena	06/07/2018 21:18
RNP_26	RNP	Spotted hyaena	06/07/2018 21:19
RNP_26	RNP	Spotted hyaena	06/07/2018 21:19
RNP_17	RNP	Spotted hyaena	06/07/2018 21:26
RNP_23	RNP	Spotted hyaena	06/07/2018 21:29
RNP_23	RNP	Spotted hyaena	06/07/2018 21:29
RNP_09	RNP	Spotted hyaena	06/07/2018 22:38
RNP_09	RNP	Spotted hyaena	06/07/2018 22:39
RNP_09	RNP	Spotted hyaena	06/07/2018 22:39
RNP_01	RNP	Spotted hyaena	06/07/2018 23:58
RNP_01	RNP	Spotted hyaena	06/07/2018 23:59
RNP_02	RNP	Spotted hyaena	07/07/2018 00:41
RNP_02	RNP	Spotted hyaena	07/07/2018 00:41
RNP_02	RNP	Spotted hyaena	07/07/2018 00:42
RNP_02	RNP	Spotted hyaena	07/07/2018 00:42
RNP_02	RNP	Spotted hyaena	07/07/2018 00:51
RNP_02	RNP	Spotted hyaena	07/07/2018 00:51
RNP_02	RNP	Spotted hyaena	07/07/2018 00:52
RNP_02	RNP	Spotted hyaena	07/07/2018 00:52
RNP_07	RNP	Spotted hyaena	07/07/2018 00:56
RNP_07	RNP	Spotted hyaena	07/07/2018 00:57
RNP_06	RNP	Spotted hyaena	07/07/2018 01:40
RNP_45	RNP	Leopard	07/07/2018 02:05
RNP_10	RNP	Spotted hyaena	07/07/2018 02:14
RNP_06	RNP	Spotted hyaena	07/07/2018 02:42
RNP_06	RNP	Spotted hyaena	07/07/2018 02:42
RNP_06	RNP	Spotted hyaena	07/07/2018 02:43
RNP_06	RNP	Spotted hyaena	07/07/2018 02:43
RNP_01	RNP	Spotted hyaena	07/07/2018 02:51
RNP_01	RNP	Spotted hyaena	07/07/2018 02:51
RNP_10	RNP	Spotted hyaena	07/07/2018 03:05
RNP_10	RNP	Spotted hyaena	07/07/2018 03:06
RNP_21	RNP	Spotted hyaena	07/07/2018 03:12
RNP_21	RNP	Spotted hyaena	07/07/2018 03:12
RNP_10	RNP	Spotted hyaena	07/07/2018 03:18
RNP_10	RNP	Spotted hyaena	07/07/2018 03:18
RNP_10	RNP	Spotted hyaena	07/07/2018 03:19
RNP_23	RNP	Spotted hyaena	07/07/2018 03:37
RNP_23	RNP	Spotted hyaena	07/07/2018 03:38
RNP_05	RNP	Spotted hyaena	07/07/2018 03:41
RNP_05	RNP	Spotted hyaena	07/07/2018 03:41
RNP_31	RNP	Spotted hyaena	07/07/2018 03:49
RNP_31	RNP	Spotted hyaena	07/07/2018 03:50
RNP_40	RNP	Spotted hyaena	07/07/2018 04:47
RNP_40	RNP	Spotted hyaena	07/07/2018 04:48
RNP_13	RNP	Spotted hyaena	07/07/2018 05:37
RNP_29	RNP	Lion	07/07/2018 06:24
RNP_41	RNP	Spotted hyaena	07/07/2018 19:08
RNP_04	RNP	Spotted hyaena	07/07/2018 19:17
RNP_04	RNP	Spotted hyaena	07/07/2018 19:17
RNP_04	RNP	Spotted hyaena	07/07/2018 19:18
RNP_36	RNP	Spotted hyaena	07/07/2018 19:48
RNP_23	RNP	Spotted hyaena	07/07/2018 21:08
RNP_23	RNP	Spotted hyaena	07/07/2018 21:09
RNP_20	RNP	Spotted hyaena	07/07/2018 21:47
RNP_20	RNP	Spotted hyaena	07/07/2018 21:47
RNP_04	RNP	Spotted hyaena	07/07/2018 22:16
RNP_04	RNP	Spotted hyaena	07/07/2018 22:16
RNP_14	RNP	Leopard	07/07/2018 22:20
RNP_41	RNP	Spotted hyaena	07/07/2018 22:46
RNP_41	RNP	Spotted hyaena	07/07/2018 22:46
RNP_05	RNP	Spotted hyaena	07/07/2018 22:46
RNP_05	RNP	Spotted hyaena	07/07/2018 22:47
RNP_41	RNP	Spotted hyaena	07/07/2018 22:48
RNP_41	RNP	Spotted hyaena	07/07/2018 22:48
RNP_41	RNP	Spotted hyaena	07/07/2018 22:48
RNP_41	RNP	Spotted hyaena	07/07/2018 22:48
RNP_41	RNP	Spotted hyaena	07/07/2018 22:48
RNP_41	RNP	Spotted hyaena	07/07/2018 22:48
RNP_15	RNP	Spotted hyaena	07/07/2018 23:06
RNP_06	RNP	Spotted hyaena	07/07/2018 23:08
RNP_06	RNP	Spotted hyaena	07/07/2018 23:09
RNP_13	RNP	Spotted hyaena	07/07/2018 23:16
RNP_13	RNP	Spotted hyaena	07/07/2018 23:17
RNP_06	RNP	Spotted hyaena	07/07/2018 23:20
RNP_06	RNP	Spotted hyaena	07/07/2018 23:20
RNP_06	RNP	Spotted hyaena	07/07/2018 23:24
RNP_06	RNP	Spotted hyaena	07/07/2018 23:24
RNP_11	RNP	Spotted hyaena	07/07/2018 23:38
RNP_03	RNP	Spotted hyaena	07/07/2018 23:43
RNP_05	RNP	Spotted hyaena	07/07/2018 23:45
RNP_05	RNP	Spotted hyaena	07/07/2018 23:48
RNP_03	RNP	Spotted hyaena	07/07/2018 23:51
RNP_03	RNP	Spotted hyaena	07/07/2018 23:51
RNP_03	RNP	Spotted hyaena	07/07/2018 23:57
RNP_03	RNP	Spotted hyaena	07/07/2018 23:58
RNP_03	RNP	Spotted hyaena	07/07/2018 23:58
RNP_03	RNP	Spotted hyaena	07/07/2018 23:59
RNP_06	RNP	Spotted hyaena	08/07/2018 00:05
RNP_45	RNP	Spotted hyaena	08/07/2018 00:17
RNP_45	RNP	Spotted hyaena	08/07/2018 00:18
RNP_03	RNP	Spotted hyaena	08/07/2018 00:34
RNP_03	RNP	Spotted hyaena	08/07/2018 00:34
RNP_03	RNP	Spotted hyaena	08/07/2018 00:35
RNP_36	RNP	Spotted hyaena	08/07/2018 01:22
RNP_36	RNP	Spotted hyaena	08/07/2018 01:22
RNP_36	RNP	Spotted hyaena	08/07/2018 01:22
RNP_21	RNP	Spotted hyaena	08/07/2018 04:04
RNP_21	RNP	Spotted hyaena	08/07/2018 04:05
RNP_13	RNP	Spotted hyaena	08/07/2018 04:12
RNP_13	RNP	Spotted hyaena	08/07/2018 04:13
RNP_16	RNP	Leopard	08/07/2018 04:43
RNP_16	RNP	Leopard	08/07/2018 04:44
CCT_MAF_CCT-17-12	CCT	Spotted hyaena	08/07/2018 05:10
CCT_MAF_CCT-17-12	CCT	Spotted hyaena	08/07/2018 05:10
CCT_MAF_CCT-17-12	CCT	Spotted hyaena	08/07/2018 05:10
RNP_06	RNP	Leopard	08/07/2018 06:06
RNP_06	RNP	Leopard	08/07/2018 06:06
RNP_13	RNP	Lion	08/07/2018 07:24
RNP_13	RNP	Lion	08/07/2018 07:24
RNP_13	RNP	Lion	08/07/2018 07:25
RNP_13	RNP	Lion	08/07/2018 07:25
RNP_13	RNP	Lion	08/07/2018 07:25
RNP_13	RNP	Lion	08/07/2018 07:25
RNP_13	RNP	Lion	08/07/2018 07:25
RNP_13	RNP	Lion	08/07/2018 07:26
RNP_13	RNP	Lion	08/07/2018 07:27
RNP_43	RNP	Spotted hyaena	08/07/2018 07:51
RNP_43	RNP	Spotted hyaena	08/07/2018 07:51
RNP_43	RNP	Spotted hyaena	08/07/2018 07:52
CCT_IDO_CCT-17-02	CCT	Spotted hyaena	08/07/2018 08:04
RNP_25	RNP	Lion	08/07/2018 17:37
RNP_25	RNP	Lion	08/07/2018 17:38
RNP_08	RNP	Spotted hyaena	08/07/2018 19:15
RNP_08	RNP	Spotted hyaena	08/07/2018 19:16
RNP_38	RNP	Spotted hyaena	08/07/2018 19:24
RNP_13	RNP	Leopard	08/07/2018 19:28
RNP_07	RNP	Spotted hyaena	08/07/2018 19:41
RNP_01	RNP	Leopard	08/07/2018 19:54
RNP_43	RNP	Leopard	08/07/2018 19:58
RNP_43	RNP	Leopard	08/07/2018 19:58
RNP_43	RNP	Leopard	08/07/2018 19:58
RNP_41	RNP	Spotted hyaena	08/07/2018 20:23
RNP_41	RNP	Spotted hyaena	08/07/2018 20:24
RNP_41	RNP	Spotted hyaena	08/07/2018 20:24
RNP_41	RNP	Spotted hyaena	08/07/2018 20:24
RNP_41	RNP	Spotted hyaena	08/07/2018 20:28
RNP_41	RNP	Spotted hyaena	08/07/2018 20:28
RNP_41	RNP	Spotted hyaena	08/07/2018 20:28
RNP_41	RNP	Spotted hyaena	08/07/2018 20:28
RNP_41	RNP	Spotted hyaena	08/07/2018 20:28
RNP_41	RNP	Spotted hyaena	08/07/2018 20:28
RNP_41	RNP	Spotted hyaena	08/07/2018 20:28
RNP_41	RNP	Spotted hyaena	08/07/2018 20:28
RNP_41	RNP	Spotted hyaena	08/07/2018 20:29
RNP_06	RNP	Spotted hyaena	08/07/2018 22:13
RNP_11	RNP	Spotted hyaena	08/07/2018 23:30
CCT_MAH_CCT-17-18	CCT	Spotted hyaena	08/07/2018 23:33
RNP_11	RNP	Spotted hyaena	08/07/2018 23:45
RNP_11	RNP	Spotted hyaena	08/07/2018 23:46
RNP_28	RNP	Lion	09/07/2018 00:11
RNP_28	RNP	Lion	09/07/2018 00:12
RNP_28	RNP	Lion	09/07/2018 00:12
RNP_28	RNP	Lion	09/07/2018 00:13
RNP_14	RNP	Lion	09/07/2018 00:23
RNP_15	RNP	Leopard	09/07/2018 00:48
RNP_17	RNP	Spotted hyaena	09/07/2018 01:09
RNP_17	RNP	Spotted hyaena	09/07/2018 01:11
RNP_16	RNP	Spotted hyaena	09/07/2018 01:50
RNP_16	RNP	Spotted hyaena	09/07/2018 01:51
RNP_04	RNP	Leopard	09/07/2018 02:00
RNP_04	RNP	Leopard	09/07/2018 02:00
RNP_29	RNP	Lion	09/07/2018 02:04
RNP_29	RNP	Lion	09/07/2018 02:04
RNP_29	RNP	Lion	09/07/2018 02:04
RNP_29	RNP	Lion	09/07/2018 02:04
RNP_29	RNP	Lion	09/07/2018 02:04
RNP_12	RNP	Spotted hyaena	09/07/2018 02:24
RNP_12	RNP	Spotted hyaena	09/07/2018 02:25
RNP_04	RNP	Spotted hyaena	09/07/2018 02:41
RNP_04	RNP	Spotted hyaena	09/07/2018 02:41
CCT_ISE_CCT-17-09	CCT	Lion	09/07/2018 02:42
CCT_ISE_CCT-17-09	CCT	Lion	09/07/2018 02:42
CCT_ISE_CCT-17-09	CCT	Lion	09/07/2018 02:42
CCT_ISE_CCT-17-09	CCT	Lion	09/07/2018 02:42
CCT_ISE_CCT-17-09	CCT	Lion	09/07/2018 02:42
CCT_ISE_CCT-17-09	CCT	Lion	09/07/2018 02:42
CCT_ISE_CCT-17-09	CCT	Lion	09/07/2018 02:42
CCT_ISE_CCT-17-09	CCT	Lion	09/07/2018 02:42
CCT_ISE_CCT-17-09	CCT	Lion	09/07/2018 02:42
RNP_42	RNP	Spotted hyaena	09/07/2018 02:42
RNP_42	RNP	Spotted hyaena	09/07/2018 02:42
RNP_11	RNP	Spotted hyaena	09/07/2018 02:58
RNP_36	RNP	Spotted hyaena	09/07/2018 03:11
RNP_04	RNP	Spotted hyaena	09/07/2018 03:33
RNP_04	RNP	Spotted hyaena	09/07/2018 03:33
RNP_06	RNP	Spotted hyaena	09/07/2018 03:46
RNP_06	RNP	Spotted hyaena	09/07/2018 03:46
RNP_05	RNP	Spotted hyaena	09/07/2018 04:03
RNP_05	RNP	Spotted hyaena	09/07/2018 04:04
RNP_04	RNP	Spotted hyaena	09/07/2018 04:12
RNP_04	RNP	Spotted hyaena	09/07/2018 04:12
RNP_03	RNP	Spotted hyaena	09/07/2018 04:42
RNP_03	RNP	Spotted hyaena	09/07/2018 04:43
RNP_05	RNP	Spotted hyaena	09/07/2018 04:48
RNP_05	RNP	Spotted hyaena	09/07/2018 04:49
RNP_04	RNP	Spotted hyaena	09/07/2018 05:06
RNP_04	RNP	Spotted hyaena	09/07/2018 05:06
RNP_13	RNP	Spotted hyaena	09/07/2018 06:14
RNP_13	RNP	Spotted hyaena	09/07/2018 06:15
RNP_02	RNP	Leopard	09/07/2018 06:21
RNP_02	RNP	Leopard	09/07/2018 06:21
RNP_28	RNP	Spotted hyaena	09/07/2018 07:11
RNP_28	RNP	Spotted hyaena	09/07/2018 07:12
RNP_43	RNP	Leopard	09/07/2018 19:19
RNP_32	RNP	Spotted hyaena	09/07/2018 19:39
RNP_32	RNP	Spotted hyaena	09/07/2018 19:40
RNP_23	RNP	Lion	09/07/2018 20:02
RNP_23	RNP	Lion	09/07/2018 20:02
RNP_03	RNP	Spotted hyaena	09/07/2018 20:07
RNP_03	RNP	Spotted hyaena	09/07/2018 20:08
RNP_21	RNP	Spotted hyaena	09/07/2018 20:18
RNP_21	RNP	Spotted hyaena	09/07/2018 20:18
RNP_05	RNP	Leopard	09/07/2018 21:06
RNP_05	RNP	Leopard	09/07/2018 21:07
RNP_04	RNP	Leopard	09/07/2018 21:57
RNP_04	RNP	Leopard	09/07/2018 21:57
RNP_30	RNP	Spotted hyaena	09/07/2018 23:03
RNP_30	RNP	Spotted hyaena	09/07/2018 23:03
RNP_30	RNP	Spotted hyaena	09/07/2018 23:03
RNP_07	RNP	Leopard	09/07/2018 23:08
RNP_07	RNP	Leopard	09/07/2018 23:09
RNP_30	RNP	Spotted hyaena	10/07/2018 00:03
RNP_30	RNP	Spotted hyaena	10/07/2018 00:03
RNP_24	RNP	Spotted hyaena	10/07/2018 00:42
CCT_KIN_CCT-17-38	CCT	Leopard	10/07/2018 02:15
CCT_MAL_RCP-NEW-3	CCT	Spotted hyaena	10/07/2018 02:21
RNP_09	RNP	Spotted hyaena	10/07/2018 03:03
RNP_09	RNP	Spotted hyaena	10/07/2018 03:03
RNP_32	RNP	Spotted hyaena	10/07/2018 03:32
RNP_32	RNP	Spotted hyaena	10/07/2018 03:33
RNP_39	RNP	Lion	10/07/2018 03:51
RNP_39	RNP	Lion	10/07/2018 03:51
RNP_39	RNP	Lion	10/07/2018 03:51
RNP_06	RNP	Spotted hyaena	10/07/2018 03:52
RNP_44	RNP	Lion	10/07/2018 04:03
RNP_44	RNP	Lion	10/07/2018 04:05
RNP_39	RNP	Lion	10/07/2018 04:08
RNP_39	RNP	Lion	10/07/2018 04:08
RNP_39	RNP	Lion	10/07/2018 04:08
RNP_39	RNP	Lion	10/07/2018 04:09
RNP_39	RNP	Lion	10/07/2018 04:09
RNP_39	RNP	Lion	10/07/2018 04:09
RNP_39	RNP	Lion	10/07/2018 04:09
RNP_39	RNP	Lion	10/07/2018 04:10
RNP_39	RNP	Lion	10/07/2018 04:10
RNP_39	RNP	Lion	10/07/2018 04:10
RNP_10	RNP	Lion	10/07/2018 04:46
RNP_10	RNP	Lion	10/07/2018 04:47
RNP_10	RNP	Lion	10/07/2018 04:47
RNP_10	RNP	Lion	10/07/2018 04:48
RNP_10	RNP	Lion	10/07/2018 04:48
RNP_09	RNP	Spotted hyaena	10/07/2018 05:15
RNP_09	RNP	Spotted hyaena	10/07/2018 05:15
CCT_ISE_CCT-17-05	CCT	Spotted hyaena	10/07/2018 06:45
CCT_ISE_CCT-17-05	CCT	Spotted hyaena	10/07/2018 06:45
CCT_ISE_CCT-17-05	CCT	Spotted hyaena	10/07/2018 06:45
CCT_ISE_CCT-17-05	CCT	Spotted hyaena	10/07/2018 06:45
CCT_ISE_CCT-17-05	CCT	Spotted hyaena	10/07/2018 06:45
RNP_43	RNP	Leopard	10/07/2018 06:57
RNP_43	RNP	Leopard	10/07/2018 06:57
RNP_29	RNP	Spotted hyaena	10/07/2018 07:42
RNP_29	RNP	Spotted hyaena	10/07/2018 07:42
RNP_29	RNP	Spotted hyaena	10/07/2018 07:42
RNP_29	RNP	Spotted hyaena	10/07/2018 07:43
RNP_29	RNP	Spotted hyaena	10/07/2018 07:43
RNP_29	RNP	Spotted hyaena	10/07/2018 07:43
RNP_29	RNP	Spotted hyaena	10/07/2018 07:43
RNP_29	RNP	Spotted hyaena	10/07/2018 07:43
RNP_29	RNP	Spotted hyaena	10/07/2018 07:43
RNP_29	RNP	Spotted hyaena	10/07/2018 07:43
RNP_29	RNP	Spotted hyaena	10/07/2018 07:43
RNP_29	RNP	Spotted hyaena	10/07/2018 07:43
RNP_29	RNP	Spotted hyaena	10/07/2018 07:43
RNP_29	RNP	Spotted hyaena	10/07/2018 07:43
RNP_29	RNP	Spotted hyaena	10/07/2018 07:44
RNP_29	RNP	Spotted hyaena	10/07/2018 07:44
RNP_29	RNP	Spotted hyaena	10/07/2018 07:44
RNP_29	RNP	Spotted hyaena	10/07/2018 07:44
RNP_14	RNP	Lion	10/07/2018 18:01
RNP_14	RNP	Lion	10/07/2018 18:07
RNP_29	RNP	Spotted hyaena	10/07/2018 19:20
RNP_29	RNP	Spotted hyaena	10/07/2018 19:20
RNP_29	RNP	Spotted hyaena	10/07/2018 19:20
RNP_21	RNP	Spotted hyaena	10/07/2018 19:59
RNP_21	RNP	Spotted hyaena	10/07/2018 19:59
RNP_14	RNP	Lion	10/07/2018 21:00
RNP_14	RNP	Lion	10/07/2018 21:02
RNP_14	RNP	Lion	10/07/2018 21:19
RNP_14	RNP	Lion	10/07/2018 21:19
RNP_30	RNP	Spotted hyaena	10/07/2018 21:22
RNP_30	RNP	Spotted hyaena	10/07/2018 21:22
RNP_14	RNP	Lion	10/07/2018 21:25
RNP_14	RNP	Lion	10/07/2018 21:27
RNP_04	RNP	Leopard	10/07/2018 21:46
RNP_04	RNP	Leopard	10/07/2018 21:46
RNP_12	RNP	Spotted hyaena	10/07/2018 22:09
RNP_12	RNP	Spotted hyaena	10/07/2018 22:09
RNP_30	RNP	Spotted hyaena	10/07/2018 22:22
RNP_42	RNP	Spotted hyaena	10/07/2018 22:26
RNP_42	RNP	Spotted hyaena	10/07/2018 22:26
RNP_42	RNP	Spotted hyaena	10/07/2018 22:26
RNP_36	RNP	Spotted hyaena	11/07/2018 01:08
RNP_36	RNP	Spotted hyaena	11/07/2018 01:09
RNP_04	RNP	Spotted hyaena	11/07/2018 01:46
RNP_04	RNP	Spotted hyaena	11/07/2018 01:47
RNP_21	RNP	Spotted hyaena	11/07/2018 03:43
RNP_21	RNP	Spotted hyaena	11/07/2018 03:43
RNP_18	RNP	Leopard	11/07/2018 03:50
RNP_18	RNP	Leopard	11/07/2018 03:50
RNP_20	RNP	Spotted hyaena	11/07/2018 04:00
RNP_20	RNP	Spotted hyaena	11/07/2018 04:00
RNP_20	RNP	Spotted hyaena	11/07/2018 04:12
RNP_20	RNP	Spotted hyaena	11/07/2018 04:12
RNP_45	RNP	Spotted hyaena	11/07/2018 04:32
RNP_45	RNP	Spotted hyaena	11/07/2018 04:32
RNP_45	RNP	Spotted hyaena	11/07/2018 04:33
RNP_45	RNP	Spotted hyaena	11/07/2018 04:33
RNP_11	RNP	Spotted hyaena	11/07/2018 05:04
RNP_11	RNP	Spotted hyaena	11/07/2018 05:04
RNP_13	RNP	Lion	11/07/2018 05:09
RNP_13	RNP	Lion	11/07/2018 05:10
RNP_13	RNP	Lion	11/07/2018 05:11
RNP_13	RNP	Lion	11/07/2018 05:12
RNP_13	RNP	Lion	11/07/2018 05:13
RNP_13	RNP	Lion	11/07/2018 05:14
RNP_06	RNP	Leopard	11/07/2018 05:31
RNP_06	RNP	Leopard	11/07/2018 05:31
RNP_28	RNP	Lion	11/07/2018 05:32
RNP_28	RNP	Lion	11/07/2018 05:33
RNP_31	RNP	Spotted hyaena	11/07/2018 06:22
RNP_31	RNP	Spotted hyaena	11/07/2018 06:22
RNP_31	RNP	Spotted hyaena	11/07/2018 06:23
RNP_43	RNP	Spotted hyaena	11/07/2018 07:10
RNP_43	RNP	Spotted hyaena	11/07/2018 07:10
RNP_13	RNP	Leopard	11/07/2018 18:23
RNP_39	RNP	Leopard	11/07/2018 18:32
RNP_39	RNP	Leopard	11/07/2018 18:32
RNP_13	RNP	Spotted hyaena	11/07/2018 20:17
RNP_13	RNP	Spotted hyaena	11/07/2018 20:18
RNP_13	RNP	Spotted hyaena	11/07/2018 20:18
RNP_13	RNP	Spotted hyaena	11/07/2018 20:18
RNP_23	RNP	Spotted hyaena	11/07/2018 21:06
RNP_23	RNP	Spotted hyaena	11/07/2018 21:06
RNP_43	RNP	Spotted hyaena	11/07/2018 22:26
RNP_43	RNP	Spotted hyaena	11/07/2018 22:26
RNP_43	RNP	Spotted hyaena	11/07/2018 22:26
RNP_17	RNP	Spotted hyaena	11/07/2018 22:58
RNP_17	RNP	Spotted hyaena	11/07/2018 22:59
RNP_14	RNP	Spotted hyaena	11/07/2018 23:13
RNP_14	RNP	Spotted hyaena	11/07/2018 23:14
RNP_19	RNP	Spotted hyaena	11/07/2018 23:15
RNP_19	RNP	Spotted hyaena	11/07/2018 23:15
RNP_11	RNP	Spotted hyaena	12/07/2018 00:04
RNP_22	RNP	Spotted hyaena	12/07/2018 00:47
RNP_18	RNP	Spotted hyaena	12/07/2018 01:04
RNP_18	RNP	Spotted hyaena	12/07/2018 01:04
RNP_22	RNP	Spotted hyaena	12/07/2018 01:04
RNP_22	RNP	Spotted hyaena	12/07/2018 01:05
RNP_14	RNP	Lion	12/07/2018 03:01
RNP_14	RNP	Lion	12/07/2018 03:02
RNP_05	RNP	Spotted hyaena	12/07/2018 03:27
RNP_05	RNP	Spotted hyaena	12/07/2018 03:28
RNP_05	RNP	Spotted hyaena	12/07/2018 03:28
RNP_05	RNP	Spotted hyaena	12/07/2018 03:29
RNP_07	RNP	Leopard	12/07/2018 03:40
RNP_07	RNP	Leopard	12/07/2018 03:41
RNP_01	RNP	Leopard	12/07/2018 04:00
RNP_01	RNP	Leopard	12/07/2018 04:01
RNP_14	RNP	Spotted hyaena	12/07/2018 04:44
RNP_14	RNP	Spotted hyaena	12/07/2018 04:45
RNP_39	RNP	Spotted hyaena	12/07/2018 04:48
RNP_39	RNP	Spotted hyaena	12/07/2018 04:48
RNP_39	RNP	Spotted hyaena	12/07/2018 04:49
RNP_39	RNP	Spotted hyaena	12/07/2018 04:49
RNP_39	RNP	Spotted hyaena	12/07/2018 04:50
RNP_39	RNP	Spotted hyaena	12/07/2018 04:50
RNP_39	RNP	Spotted hyaena	12/07/2018 04:51
RNP_39	RNP	Spotted hyaena	12/07/2018 04:51
RNP_02	RNP	Leopard	12/07/2018 05:02
RNP_02	RNP	Leopard	12/07/2018 05:02
RNP_03	RNP	Leopard	12/07/2018 05:55
RNP_03	RNP	Leopard	12/07/2018 05:55
RNP_06	RNP	Spotted hyaena	12/07/2018 05:56
RNP_06	RNP	Spotted hyaena	12/07/2018 05:56
RNP_05	RNP	Spotted hyaena	12/07/2018 06:17
RNP_05	RNP	Spotted hyaena	12/07/2018 06:18
RNP_29	RNP	Spotted hyaena	12/07/2018 06:20
RNP_29	RNP	Spotted hyaena	12/07/2018 06:20
RNP_29	RNP	Spotted hyaena	12/07/2018 06:20
RNP_29	RNP	Spotted hyaena	12/07/2018 06:20
RNP_29	RNP	Spotted hyaena	12/07/2018 06:21
RNP_09	RNP	Spotted hyaena	12/07/2018 06:52
RNP_09	RNP	Spotted hyaena	12/07/2018 06:52
RNP_09	RNP	Spotted hyaena	12/07/2018 06:52
RNP_09	RNP	Spotted hyaena	12/07/2018 06:52
RNP_18	RNP	Spotted hyaena	12/07/2018 20:12
RNP_18	RNP	Spotted hyaena	12/07/2018 20:12
RNP_17	RNP	Spotted hyaena	12/07/2018 22:09
RNP_17	RNP	Spotted hyaena	12/07/2018 22:10
RNP_39	RNP	Spotted hyaena	12/07/2018 22:15
RNP_39	RNP	Spotted hyaena	12/07/2018 22:15
RNP_01	RNP	Spotted hyaena	12/07/2018 23:27
RNP_01	RNP	Spotted hyaena	12/07/2018 23:27
RNP_15	RNP	Spotted hyaena	12/07/2018 23:48
RNP_15	RNP	Spotted hyaena	12/07/2018 23:48
RNP_06	RNP	Leopard	13/07/2018 00:02
RNP_06	RNP	Leopard	13/07/2018 00:02
RNP_12	RNP	Spotted hyaena	13/07/2018 01:14
RNP_18	RNP	Spotted hyaena	13/07/2018 01:19
RNP_18	RNP	Spotted hyaena	13/07/2018 01:19
RNP_05	RNP	Lion	13/07/2018 01:59
RNP_05	RNP	Lion	13/07/2018 01:59
RNP_05	RNP	Lion	13/07/2018 02:00
RNP_05	RNP	Lion	13/07/2018 02:00
RNP_06	RNP	Spotted hyaena	13/07/2018 03:11
RNP_06	RNP	Spotted hyaena	13/07/2018 03:11
RNP_19	RNP	Spotted hyaena	13/07/2018 03:47
RNP_19	RNP	Spotted hyaena	13/07/2018 03:48
RNP_20	RNP	Spotted hyaena	13/07/2018 04:29
RNP_20	RNP	Spotted hyaena	13/07/2018 04:29
RNP_25	RNP	Spotted hyaena	13/07/2018 04:41
RNP_09	RNP	Spotted hyaena	13/07/2018 05:15
RNP_09	RNP	Spotted hyaena	13/07/2018 05:16
RNP_09	RNP	Spotted hyaena	13/07/2018 05:27
RNP_09	RNP	Spotted hyaena	13/07/2018 05:27
RNP_09	RNP	Spotted hyaena	13/07/2018 05:57
RNP_09	RNP	Spotted hyaena	13/07/2018 05:57
RNP_21	RNP	Spotted hyaena	13/07/2018 06:22
RNP_21	RNP	Spotted hyaena	13/07/2018 06:22
RNP_19	RNP	Leopard	13/07/2018 08:56
RNP_19	RNP	Leopard	13/07/2018 08:57
RNP_29	RNP	Spotted hyaena	13/07/2018 18:50
RNP_29	RNP	Spotted hyaena	13/07/2018 18:50
RNP_29	RNP	Spotted hyaena	13/07/2018 18:50
RNP_29	RNP	Spotted hyaena	13/07/2018 18:50
RNP_19	RNP	Leopard	13/07/2018 19:10
RNP_19	RNP	Leopard	13/07/2018 19:11
RNP_41	RNP	Spotted hyaena	13/07/2018 19:26
RNP_41	RNP	Spotted hyaena	13/07/2018 19:26
RNP_41	RNP	Spotted hyaena	13/07/2018 19:26
RNP_41	RNP	Spotted hyaena	13/07/2018 19:29
RNP_41	RNP	Spotted hyaena	13/07/2018 19:29
RNP_05	RNP	Lion	13/07/2018 19:38
RNP_05	RNP	Lion	13/07/2018 19:40
RNP_05	RNP	Lion	13/07/2018 19:40
RNP_05	RNP	Lion	13/07/2018 19:41
RNP_05	RNP	Lion	13/07/2018 19:41
RNP_05	RNP	Lion	13/07/2018 19:42
RNP_41	RNP	Spotted hyaena	13/07/2018 19:49
RNP_43	RNP	Leopard	13/07/2018 19:50
RNP_31	RNP	Lion	13/07/2018 20:45
RNP_31	RNP	Lion	13/07/2018 20:45
RNP_31	RNP	Lion	13/07/2018 20:45
RNP_31	RNP	Lion	13/07/2018 20:45
RNP_31	RNP	Lion	13/07/2018 20:45
RNP_31	RNP	Lion	13/07/2018 20:45
RNP_31	RNP	Lion	13/07/2018 20:45
RNP_31	RNP	Lion	13/07/2018 20:45
RNP_31	RNP	Lion	13/07/2018 20:45
RNP_31	RNP	Lion	13/07/2018 20:45
RNP_31	RNP	Lion	13/07/2018 20:45
RNP_31	RNP	Lion	13/07/2018 20:45
RNP_31	RNP	Lion	13/07/2018 20:45
RNP_31	RNP	Lion	13/07/2018 20:45
RNP_31	RNP	Lion	13/07/2018 20:45
RNP_31	RNP	Lion	13/07/2018 20:45
RNP_31	RNP	Lion	13/07/2018 20:45
RNP_31	RNP	Lion	13/07/2018 20:45
RNP_31	RNP	Lion	13/07/2018 20:45
RNP_31	RNP	Lion	13/07/2018 20:45
RNP_31	RNP	Lion	13/07/2018 20:45
RNP_31	RNP	Lion	13/07/2018 20:46
RNP_31	RNP	Lion	13/07/2018 20:46
RNP_31	RNP	Lion	13/07/2018 20:46
RNP_31	RNP	Lion	13/07/2018 20:46
RNP_31	RNP	Lion	13/07/2018 20:46
RNP_31	RNP	Lion	13/07/2018 20:46
RNP_31	RNP	Lion	13/07/2018 20:46
RNP_31	RNP	Lion	13/07/2018 20:46
RNP_31	RNP	Lion	13/07/2018 20:46
RNP_31	RNP	Lion	13/07/2018 20:46
RNP_31	RNP	Lion	13/07/2018 20:46
RNP_31	RNP	Lion	13/07/2018 20:46
RNP_31	RNP	Lion	13/07/2018 20:46
RNP_31	RNP	Lion	13/07/2018 20:46
RNP_31	RNP	Lion	13/07/2018 20:46
RNP_31	RNP	Lion	13/07/2018 20:46
RNP_31	RNP	Lion	13/07/2018 20:46
RNP_31	RNP	Lion	13/07/2018 20:46
RNP_31	RNP	Lion	13/07/2018 20:46
RNP_31	RNP	Lion	13/07/2018 20:46
RNP_31	RNP	Lion	13/07/2018 20:46
RNP_31	RNP	Lion	13/07/2018 20:46
RNP_31	RNP	Lion	13/07/2018 20:46
RNP_31	RNP	Lion	13/07/2018 20:46
RNP_31	RNP	Lion	13/07/2018 20:46
RNP_31	RNP	Lion	13/07/2018 20:46
RNP_31	RNP	Lion	13/07/2018 20:46
RNP_31	RNP	Lion	13/07/2018 20:47
RNP_31	RNP	Lion	13/07/2018 20:47
RNP_31	RNP	Lion	13/07/2018 20:47
RNP_31	RNP	Lion	13/07/2018 20:47
RNP_02	RNP	Spotted hyaena	13/07/2018 20:59
RNP_02	RNP	Spotted hyaena	13/07/2018 20:59
RNP_02	RNP	Spotted hyaena	13/07/2018 21:00
RNP_02	RNP	Spotted hyaena	13/07/2018 21:00
RNP_02	RNP	Spotted hyaena	13/07/2018 21:06
RNP_02	RNP	Spotted hyaena	13/07/2018 21:06
RNP_02	RNP	Spotted hyaena	13/07/2018 21:06
RNP_02	RNP	Spotted hyaena	13/07/2018 21:07
RNP_10	RNP	Spotted hyaena	13/07/2018 21:10
RNP_10	RNP	Spotted hyaena	13/07/2018 21:11
RNP_38	RNP	Leopard	13/07/2018 21:32
RNP_38	RNP	Leopard	13/07/2018 21:48
RNP_38	RNP	Leopard	13/07/2018 21:48
RNP_38	RNP	Leopard	13/07/2018 21:50
RNP_39	RNP	Spotted hyaena	13/07/2018 22:07
RNP_39	RNP	Spotted hyaena	13/07/2018 22:08
RNP_38	RNP	Spotted hyaena	13/07/2018 22:29
RNP_38	RNP	Spotted hyaena	13/07/2018 22:30
RNP_38	RNP	Spotted hyaena	13/07/2018 22:30
RNP_17	RNP	Spotted hyaena	13/07/2018 23:11
RNP_17	RNP	Spotted hyaena	13/07/2018 23:12
RNP_16	RNP	Spotted hyaena	13/07/2018 23:14
RNP_16	RNP	Spotted hyaena	13/07/2018 23:15
RNP_31	RNP	Spotted hyaena	13/07/2018 23:33
RNP_31	RNP	Spotted hyaena	13/07/2018 23:33
RNP_31	RNP	Spotted hyaena	13/07/2018 23:33
RNP_31	RNP	Spotted hyaena	13/07/2018 23:34
RNP_22	RNP	Leopard	13/07/2018 23:44
RNP_22	RNP	Leopard	13/07/2018 23:45
RNP_09	RNP	Spotted hyaena	13/07/2018 23:56
RNP_09	RNP	Spotted hyaena	13/07/2018 23:56
RNP_20	RNP	Spotted hyaena	14/07/2018 00:24
RNP_20	RNP	Spotted hyaena	14/07/2018 00:25
CCT_MAH_CCT-17-18	CCT	Spotted hyaena	14/07/2018 01:17
RNP_20	RNP	Spotted hyaena	14/07/2018 01:27
RNP_20	RNP	Spotted hyaena	14/07/2018 01:28
RNP_38	RNP	Spotted hyaena	14/07/2018 01:33
RNP_38	RNP	Spotted hyaena	14/07/2018 01:33
RNP_23	RNP	Spotted hyaena	14/07/2018 01:39
RNP_23	RNP	Spotted hyaena	14/07/2018 01:39
RNP_23	RNP	Spotted hyaena	14/07/2018 01:47
RNP_23	RNP	Spotted hyaena	14/07/2018 01:47
RNP_41	RNP	Spotted hyaena	14/07/2018 02:09
RNP_41	RNP	Spotted hyaena	14/07/2018 02:09
RNP_41	RNP	Spotted hyaena	14/07/2018 02:09
RNP_41	RNP	Spotted hyaena	14/07/2018 02:09
RNP_41	RNP	Spotted hyaena	14/07/2018 02:14
RNP_41	RNP	Spotted hyaena	14/07/2018 02:22
RNP_41	RNP	Spotted hyaena	14/07/2018 02:22
RNP_41	RNP	Spotted hyaena	14/07/2018 02:22
CCT_ISE_CCT-17-09	CCT	Spotted hyaena	14/07/2018 02:46
CCT_ISE_CCT-17-09	CCT	Spotted hyaena	14/07/2018 02:46
CCT_ISE_CCT-17-09	CCT	Spotted hyaena	14/07/2018 02:46
CCT_ISE_CCT-17-09	CCT	Spotted hyaena	14/07/2018 02:46
CCT_ISE_CCT-17-09	CCT	Spotted hyaena	14/07/2018 02:46
CCT_ISE_CCT-17-09	CCT	Spotted hyaena	14/07/2018 02:46
RNP_27	RNP	Spotted hyaena	14/07/2018 02:55
RNP_27	RNP	Spotted hyaena	14/07/2018 02:55
RNP_27	RNP	Spotted hyaena	14/07/2018 02:59
RNP_27	RNP	Spotted hyaena	14/07/2018 02:59
RNP_27	RNP	Spotted hyaena	14/07/2018 02:59
RNP_17	RNP	Lion	14/07/2018 03:01
RNP_17	RNP	Lion	14/07/2018 03:02
RNP_17	RNP	Lion	14/07/2018 03:02
RNP_17	RNP	Lion	14/07/2018 03:03
RNP_17	RNP	Spotted hyaena	14/07/2018 03:07
RNP_17	RNP	Spotted hyaena	14/07/2018 03:08
RNP_17	RNP	Spotted hyaena	14/07/2018 03:08
RNP_17	RNP	Spotted hyaena	14/07/2018 03:08
RNP_17	RNP	Spotted hyaena	14/07/2018 03:10
RNP_17	RNP	Spotted hyaena	14/07/2018 03:10
RNP_17	RNP	Spotted hyaena	14/07/2018 03:11
RNP_01	RNP	Spotted hyaena	14/07/2018 03:27
RNP_01	RNP	Spotted hyaena	14/07/2018 03:27
RNP_17	RNP	Lion	14/07/2018 03:39
RNP_17	RNP	Lion	14/07/2018 03:41
RNP_17	RNP	Lion	14/07/2018 03:42
RNP_17	RNP	Lion	14/07/2018 03:42
RNP_43	RNP	Spotted hyaena	14/07/2018 06:25
RNP_43	RNP	Spotted hyaena	14/07/2018 06:25
RNP_43	RNP	Spotted hyaena	14/07/2018 06:25
RNP_18	RNP	Spotted hyaena	14/07/2018 06:36
RNP_18	RNP	Spotted hyaena	14/07/2018 06:36
RNP_15	RNP	Lion	14/07/2018 07:12
RNP_15	RNP	Lion	14/07/2018 07:13
RNP_15	RNP	Lion	14/07/2018 07:13
RNP_15	RNP	Lion	14/07/2018 07:13
RNP_15	RNP	Lion	14/07/2018 07:13
RNP_15	RNP	Lion	14/07/2018 07:13
RNP_01	RNP	Lion	14/07/2018 09:17
RNP_01	RNP	Lion	14/07/2018 09:17
RNP_01	RNP	Lion	14/07/2018 09:22
RNP_01	RNP	Lion	14/07/2018 09:22
RNP_01	RNP	Lion	14/07/2018 09:22
RNP_01	RNP	Lion	14/07/2018 09:23
RNP_01	RNP	Lion	14/07/2018 09:23
RNP_01	RNP	Lion	14/07/2018 09:23
RNP_11	RNP	Spotted hyaena	14/07/2018 17:41
RNP_20	RNP	Spotted hyaena	14/07/2018 18:31
RNP_11	RNP	Spotted hyaena	14/07/2018 19:17
RNP_08	RNP	Leopard	14/07/2018 19:48
RNP_29	RNP	Spotted hyaena	14/07/2018 20:40
RNP_29	RNP	Spotted hyaena	14/07/2018 20:40
RNP_29	RNP	Spotted hyaena	14/07/2018 20:40
RNP_29	RNP	Spotted hyaena	14/07/2018 20:40
RNP_08	RNP	Spotted hyaena	14/07/2018 20:41
RNP_08	RNP	Spotted hyaena	14/07/2018 20:42
RNP_29	RNP	Spotted hyaena	14/07/2018 20:42
RNP_29	RNP	Spotted hyaena	14/07/2018 20:43
RNP_29	RNP	Spotted hyaena	14/07/2018 20:44
RNP_29	RNP	Spotted hyaena	14/07/2018 20:44
RNP_31	RNP	Spotted hyaena	14/07/2018 21:08
RNP_31	RNP	Spotted hyaena	14/07/2018 21:08
RNP_31	RNP	Spotted hyaena	14/07/2018 21:09
RNP_31	RNP	Spotted hyaena	14/07/2018 21:09
RNP_38	RNP	Spotted hyaena	14/07/2018 21:30
RNP_38	RNP	Spotted hyaena	14/07/2018 21:30
RNP_39	RNP	Spotted hyaena	14/07/2018 22:19
RNP_39	RNP	Spotted hyaena	14/07/2018 22:19
RNP_12	RNP	Lion	14/07/2018 23:08
RNP_12	RNP	Lion	14/07/2018 23:08
RNP_12	RNP	Lion	14/07/2018 23:09
RNP_12	RNP	Lion	14/07/2018 23:09
RNP_08	RNP	Spotted hyaena	14/07/2018 23:21
RNP_08	RNP	Spotted hyaena	14/07/2018 23:22
RNP_06	RNP	Spotted hyaena	14/07/2018 23:35
RNP_06	RNP	Spotted hyaena	14/07/2018 23:35
RNP_20	RNP	Spotted hyaena	14/07/2018 23:39
RNP_20	RNP	Spotted hyaena	14/07/2018 23:40
RNP_12	RNP	Lion	15/07/2018 00:14
RNP_12	RNP	Lion	15/07/2018 00:15
RNP_05	RNP	Spotted hyaena	15/07/2018 00:16
RNP_05	RNP	Spotted hyaena	15/07/2018 00:17
RNP_14	RNP	Lion	15/07/2018 00:19
RNP_23	RNP	Leopard	15/07/2018 00:26
RNP_23	RNP	Leopard	15/07/2018 00:26
RNP_15	RNP	Leopard	15/07/2018 00:39
RNP_09	RNP	Spotted hyaena	15/07/2018 01:34
RNP_09	RNP	Spotted hyaena	15/07/2018 01:34
RNP_38	RNP	Spotted hyaena	15/07/2018 02:59
RNP_38	RNP	Spotted hyaena	15/07/2018 02:59
RNP_19	RNP	Spotted hyaena	15/07/2018 03:22
RNP_19	RNP	Spotted hyaena	15/07/2018 03:23
RNP_14	RNP	Lion	15/07/2018 03:44
RNP_14	RNP	Lion	15/07/2018 03:44
RNP_10	RNP	Spotted hyaena	15/07/2018 04:36
RNP_10	RNP	Spotted hyaena	15/07/2018 04:37
RNP_22	RNP	Spotted hyaena	15/07/2018 04:44
RNP_22	RNP	Spotted hyaena	15/07/2018 04:45
RNP_22	RNP	Lion	15/07/2018 06:41
RNP_22	RNP	Lion	15/07/2018 06:42
RNP_22	RNP	Lion	15/07/2018 06:42
RNP_22	RNP	Lion	15/07/2018 06:43
RNP_22	RNP	Lion	15/07/2018 06:45
RNP_22	RNP	Lion	15/07/2018 06:45
RNP_45	RNP	Lion	15/07/2018 06:48
RNP_45	RNP	Lion	15/07/2018 06:49
RNP_43	RNP	Leopard	15/07/2018 12:32
RNP_12	RNP	Spotted hyaena	15/07/2018 19:14
RNP_12	RNP	Spotted hyaena	15/07/2018 19:14
RNP_07	RNP	Leopard	15/07/2018 19:44
RNP_07	RNP	Leopard	15/07/2018 19:45
RNP_11	RNP	Spotted hyaena	15/07/2018 19:51
RNP_43	RNP	Spotted hyaena	15/07/2018 20:03
RNP_43	RNP	Spotted hyaena	15/07/2018 20:03
RNP_43	RNP	Spotted hyaena	15/07/2018 20:03
RNP_38	RNP	Leopard	15/07/2018 20:06
RNP_38	RNP	Leopard	15/07/2018 20:06
RNP_11	RNP	Spotted hyaena	15/07/2018 20:35
RNP_18	RNP	Spotted hyaena	15/07/2018 20:44
RNP_18	RNP	Spotted hyaena	15/07/2018 20:45
RNP_18	RNP	Spotted hyaena	15/07/2018 20:45
RNP_11	RNP	Spotted hyaena	15/07/2018 20:49
RNP_11	RNP	Spotted hyaena	15/07/2018 20:49
RNP_45	RNP	Spotted hyaena	15/07/2018 21:02
RNP_45	RNP	Spotted hyaena	15/07/2018 21:03
RNP_02	RNP	Spotted hyaena	15/07/2018 21:34
RNP_02	RNP	Spotted hyaena	15/07/2018 21:34
RNP_16	RNP	Spotted hyaena	15/07/2018 21:45
RNP_16	RNP	Spotted hyaena	15/07/2018 21:45
RNP_13	RNP	Spotted hyaena	15/07/2018 22:34
RNP_13	RNP	Spotted hyaena	15/07/2018 22:35
RNP_13	RNP	Spotted hyaena	15/07/2018 22:48
RNP_13	RNP	Spotted hyaena	15/07/2018 22:49
RNP_36	RNP	Spotted hyaena	16/07/2018 01:49
RNP_20	RNP	Spotted hyaena	16/07/2018 02:01
RNP_20	RNP	Spotted hyaena	16/07/2018 02:02
RNP_06	RNP	Spotted hyaena	16/07/2018 02:30
RNP_06	RNP	Spotted hyaena	16/07/2018 02:30
RNP_06	RNP	Spotted hyaena	16/07/2018 03:35
RNP_06	RNP	Spotted hyaena	16/07/2018 03:35
RNP_04	RNP	Spotted hyaena	16/07/2018 04:55
RNP_28	RNP	Spotted hyaena	16/07/2018 05:24
RNP_28	RNP	Spotted hyaena	16/07/2018 05:25
RNP_28	RNP	Spotted hyaena	16/07/2018 05:26
RNP_14	RNP	Spotted hyaena	16/07/2018 08:31
RNP_14	RNP	Spotted hyaena	16/07/2018 08:32
RNP_04	RNP	Leopard	16/07/2018 19:43
RNP_04	RNP	Leopard	16/07/2018 19:43
RNP_29	RNP	Spotted hyaena	16/07/2018 19:47
RNP_29	RNP	Spotted hyaena	16/07/2018 19:47
RNP_36	RNP	Spotted hyaena	16/07/2018 19:50
RNP_04	RNP	Spotted hyaena	16/07/2018 20:12
RNP_04	RNP	Spotted hyaena	16/07/2018 20:12
RNP_22	RNP	Spotted hyaena	16/07/2018 20:19
RNP_22	RNP	Spotted hyaena	16/07/2018 20:20
RNP_26	RNP	Spotted hyaena	16/07/2018 20:36
RNP_26	RNP	Spotted hyaena	16/07/2018 20:36
RNP_06	RNP	Leopard	16/07/2018 20:53
RNP_06	RNP	Leopard	16/07/2018 20:53
RNP_05	RNP	Spotted hyaena	16/07/2018 20:53
RNP_05	RNP	Spotted hyaena	16/07/2018 20:54
RNP_28	RNP	Spotted hyaena	16/07/2018 21:00
RNP_10	RNP	Spotted hyaena	16/07/2018 21:01
RNP_28	RNP	Spotted hyaena	16/07/2018 21:01
RNP_10	RNP	Spotted hyaena	16/07/2018 21:02
RNP_24	RNP	Spotted hyaena	16/07/2018 21:22
RNP_24	RNP	Spotted hyaena	16/07/2018 21:22
RNP_22	RNP	Spotted hyaena	16/07/2018 21:29
RNP_22	RNP	Spotted hyaena	16/07/2018 21:29
RNP_32	RNP	Spotted hyaena	16/07/2018 21:46
RNP_32	RNP	Spotted hyaena	16/07/2018 21:46
RNP_09	RNP	Spotted hyaena	16/07/2018 21:46
CCT_MAL_RCP-NEW-3	CCT	Spotted hyaena	16/07/2018 21:49
RNP_17	RNP	Spotted hyaena	16/07/2018 22:10
RNP_17	RNP	Spotted hyaena	16/07/2018 22:11
RNP_17	RNP	Spotted hyaena	16/07/2018 22:12
RNP_23	RNP	Spotted hyaena	16/07/2018 22:12
RNP_23	RNP	Spotted hyaena	16/07/2018 22:12
RNP_23	RNP	Spotted hyaena	16/07/2018 22:13
RNP_23	RNP	Spotted hyaena	16/07/2018 22:13
RNP_38	RNP	Leopard	16/07/2018 22:29
RNP_38	RNP	Leopard	16/07/2018 22:30
RNP_14	RNP	Spotted hyaena	17/07/2018 00:37
RNP_14	RNP	Spotted hyaena	17/07/2018 00:38
RNP_40	RNP	Spotted hyaena	17/07/2018 01:04
RNP_40	RNP	Spotted hyaena	17/07/2018 01:05
RNP_40	RNP	Spotted hyaena	17/07/2018 01:05
RNP_40	RNP	Spotted hyaena	17/07/2018 01:05
RNP_40	RNP	Lion	17/07/2018 02:00
RNP_40	RNP	Lion	17/07/2018 02:00
RNP_40	RNP	Lion	17/07/2018 02:00
RNP_40	RNP	Lion	17/07/2018 02:01
RNP_40	RNP	Lion	17/07/2018 02:01
RNP_40	RNP	Lion	17/07/2018 02:01
RNP_40	RNP	Lion	17/07/2018 02:02
RNP_40	RNP	Lion	17/07/2018 02:02
RNP_40	RNP	Lion	17/07/2018 02:07
RNP_40	RNP	Lion	17/07/2018 02:07
RNP_30	RNP	Spotted hyaena	17/07/2018 03:54
RNP_30	RNP	Spotted hyaena	17/07/2018 03:54
CCT_ISE_CCT-17-05	CCT	Spotted hyaena	17/07/2018 03:57
CCT_ISE_CCT-17-05	CCT	Spotted hyaena	17/07/2018 03:57
CCT_ISE_CCT-17-05	CCT	Spotted hyaena	17/07/2018 03:57
CCT_ISE_CCT-17-05	CCT	Spotted hyaena	17/07/2018 03:57
CCT_ISE_CCT-17-05	CCT	Spotted hyaena	17/07/2018 03:57
CCT_ISE_CCT-17-05	CCT	Spotted hyaena	17/07/2018 03:57
CCT_ISE_CCT-17-05	CCT	Spotted hyaena	17/07/2018 03:57
CCT_ISE_CCT-17-05	CCT	Spotted hyaena	17/07/2018 03:57
CCT_ISE_CCT-17-05	CCT	Spotted hyaena	17/07/2018 03:57
CCT_ISE_CCT-17-05	CCT	Spotted hyaena	17/07/2018 03:57
CCT_ISE_CCT-17-05	CCT	Spotted hyaena	17/07/2018 03:57
CCT_ISE_CCT-17-05	CCT	Spotted hyaena	17/07/2018 03:57
CCT_ISE_CCT-17-05	CCT	Spotted hyaena	17/07/2018 03:58
CCT_ISE_CCT-17-05	CCT	Spotted hyaena	17/07/2018 03:58
CCT_ISE_CCT-17-05	CCT	Spotted hyaena	17/07/2018 03:58
CCT_ISE_CCT-17-05	CCT	Spotted hyaena	17/07/2018 03:58
CCT_ISE_CCT-17-05	CCT	Spotted hyaena	17/07/2018 03:58
CCT_ISE_CCT-17-05	CCT	Spotted hyaena	17/07/2018 03:58
CCT_ISE_CCT-17-05	CCT	Spotted hyaena	17/07/2018 03:58
CCT_ISE_CCT-17-05	CCT	Spotted hyaena	17/07/2018 03:58
CCT_ISE_CCT-17-05	CCT	Spotted hyaena	17/07/2018 03:58
CCT_ISE_CCT-17-05	CCT	Spotted hyaena	17/07/2018 03:58
CCT_ISE_CCT-17-05	CCT	Spotted hyaena	17/07/2018 03:58
CCT_ISE_CCT-17-05	CCT	Spotted hyaena	17/07/2018 03:58
CCT_ISE_CCT-17-05	CCT	Spotted hyaena	17/07/2018 03:58
CCT_ISE_CCT-17-05	CCT	Spotted hyaena	17/07/2018 03:58
CCT_ISE_CCT-17-05	CCT	Spotted hyaena	17/07/2018 03:58
CCT_IDO_CCT-17-02	CCT	Spotted hyaena	17/07/2018 04:10
RNP_13	RNP	Spotted hyaena	17/07/2018 04:34
RNP_13	RNP	Spotted hyaena	17/07/2018 04:35
RNP_38	RNP	Spotted hyaena	17/07/2018 04:39
RNP_38	RNP	Spotted hyaena	17/07/2018 04:39
RNP_38	RNP	Spotted hyaena	17/07/2018 04:40
RNP_38	RNP	Spotted hyaena	17/07/2018 04:40
RNP_38	RNP	Spotted hyaena	17/07/2018 04:41
RNP_38	RNP	Spotted hyaena	17/07/2018 04:41
RNP_38	RNP	Spotted hyaena	17/07/2018 04:43
RNP_38	RNP	Spotted hyaena	17/07/2018 04:43
RNP_38	RNP	Spotted hyaena	17/07/2018 04:43
RNP_30	RNP	Spotted hyaena	17/07/2018 04:54
RNP_30	RNP	Spotted hyaena	17/07/2018 04:54
RNP_30	RNP	Spotted hyaena	17/07/2018 04:54
RNP_32	RNP	Lion	17/07/2018 04:59
RNP_32	RNP	Lion	17/07/2018 05:00
RNP_32	RNP	Lion	17/07/2018 05:04
RNP_13	RNP	Spotted hyaena	17/07/2018 05:04
RNP_32	RNP	Lion	17/07/2018 05:05
RNP_13	RNP	Spotted hyaena	17/07/2018 05:05
RNP_02	RNP	Spotted hyaena	17/07/2018 06:06
RNP_02	RNP	Spotted hyaena	17/07/2018 06:06
RNP_02	RNP	Spotted hyaena	17/07/2018 06:07
RNP_02	RNP	Spotted hyaena	17/07/2018 06:07
RNP_38	RNP	Leopard	17/07/2018 06:09
RNP_02	RNP	Spotted hyaena	17/07/2018 06:11
RNP_38	RNP	Leopard	17/07/2018 06:12
RNP_02	RNP	Spotted hyaena	17/07/2018 06:12
RNP_17	RNP	Spotted hyaena	17/07/2018 19:27
RNP_17	RNP	Spotted hyaena	17/07/2018 19:27
RNP_17	RNP	Spotted hyaena	17/07/2018 19:27
RNP_17	RNP	Spotted hyaena	17/07/2018 19:27
RNP_10	RNP	Spotted hyaena	17/07/2018 19:34
RNP_10	RNP	Spotted hyaena	17/07/2018 19:35
RNP_20	RNP	Spotted hyaena	17/07/2018 19:52
RNP_20	RNP	Spotted hyaena	17/07/2018 19:52
RNP_41	RNP	Leopard	17/07/2018 20:00
RNP_41	RNP	Leopard	17/07/2018 20:00
RNP_11	RNP	Spotted hyaena	17/07/2018 20:05
RNP_27	RNP	Spotted hyaena	17/07/2018 20:17
RNP_27	RNP	Spotted hyaena	17/07/2018 20:17
RNP_07	RNP	Leopard	17/07/2018 21:17
RNP_07	RNP	Leopard	17/07/2018 21:18
[truncated: 7,526 more rows]
